# Supplementary material for: Do we still need a canary in the coal mine for laboratory animal facilities? A systematic review of environmental health monitoring versus soiled bedding sentinels
Source: PLoS One. 2024 Dec 5;19(12):e0311840. doi: 10.1371/journal.pone.0311840 (PMC11620448; doi:10.1371/journal.pone.0311840)
Supplement: S1 Table — A list of all pathogens evaluated in each article with conclusions as to whether they were detected and information on how they were coded for analysis. (XLSX) [file pone.0311840.s004.xlsx]

## Sheet: Pathogen Summary Table
Pathogen_Article	Pathogen_Recoded	Pathogen_Type	Pathogen_ByImportance	Article	SBS_Effective	EDT_Effective	SFSB_Effective	DCS_Effective	REM_Effective	EHM_Effective	Head_To_Head
Chlamydia muridarum	Chlamydia muridarum	BacteriaorFungi	Optional	Scavizzi 2021	Yes	.	.	Yes	.	Yes	Yes
Citrobacter rodentium	Citrobacter rodentium	BacteriaorFungi	3MonthorAnnual	Scavizzi 2021	Yes	.	.	Yes	.	Yes	Yes
Fur mites	Ectoparasites	Ectoparasites	3MonthorAnnual	Hanson 2021	No	.	Yes	.	.	Yes	Yes
M. musculi	Ectoparasites	Ectoparasites	3MonthorAnnual	Niimi 2018	Yes	Yes	.	.	.	Yes	Yes
Myocoptes musculinus	Ectoparasites	Ectoparasites	3MonthorAnnual	Korner 2019	No	Yes	.	.	.	Yes	Yes
Myocoptes musculinus	Ectoparasites	Ectoparasites	3MonthorAnnual	Miller 2018	No	Yes	.	.	.	Yes	Yes
Myocoptes musculinus	Ectoparasites	Ectoparasites	3MonthorAnnual	Scavizzi 2021	Yes	.	.	Yes	.	Yes	Yes
Myocoptes musculinus, Myobia musculi, and Radfordia affinis	Ectoparasites	Ectoparasites	3MonthorAnnual	Gerwin 2017	Yes	.	Yes	.	.	Yes	Yes
Radfordia and Myobia	Ectoparasites	Ectoparasites	3MonthorAnnual	Varela 2022	No	Yes	Yes	Yes	.	Yes	Yes
Entamoeba	Entamoeba spp.	Endoparasite	Optional	Miller 2018	No	Yes	.	.	.	Yes	Yes
Entamoeba muris	Entamoeba spp.	Endoparasite	Optional	Dubelko 2018	Yes	.	Yes	Yes	.	Yes	Yes
Entamoeba muris	Entamoeba spp.	Endoparasite	Optional	Scavizzi 2021	Yes	.	.	Yes	.	Yes	Yes
Entamoeba muris	Entamoeba spp.	Endoparasite	Optional	Varela 2022	Yes	Yes	Yes	Yes	.	Yes	Yes
Entamoeba spp.	Entamoeba spp.	Endoparasite	Optional	Niimi 2018	Yes	Yes	.	Yes	.	Yes	Yes
H. bilis	Helicobacter spp.	BacteriaorFungi	3MonthorAnnual	Neubert 2022	Yes	.	.	Yes	.	Yes	Yes
H. muridarum	Helicobacter spp.	BacteriaorFungi	3MonthorAnnual	Neubert 2022	Yes	.	.	Yes	.	Yes	Yes
H. rodentium	Helicobacter spp.	BacteriaorFungi	3MonthorAnnual	Neubert 2022	Yes	.	.	Yes	.	Yes	Yes
H. typhlonius	Helicobacter spp.	BacteriaorFungi	3MonthorAnnual	Neubert 2022	Yes	.	.	Yes	.	Yes	Yes
Helicobacter hepaticus	Helicobacter spp.	BacteriaorFungi	3MonthorAnnual	Neubert 2022	Yes	.	.	Yes	.	Yes	Yes
Helicobacter hepaticus and Helicobacter typhlonius	Helicobacter spp.	BacteriaorFungi	3MonthorAnnual	Scavizzi 2021	Yes	.	.	Yes	.	Yes	Yes
Helicobacter spp.	Helicobacter spp.	BacteriaorFungi	3MonthorAnnual	Kim 2022	No	Yes	.	Yes	.	Yes	Yes
Helicobacter spp.	Helicobacter spp.	BacteriaorFungi	3MonthorAnnual	O'Connell 2021	No	.	Yes	.	.	Yes	Yes
Helicobacter spp.	Helicobacter spp.	BacteriaorFungi	3MonthorAnnual	Compton 2004	Yes	Yes	.	.	.	Yes	Yes
Helicobacter spp.	Helicobacter spp.	BacteriaorFungi	3MonthorAnnual	Dubelko 2018	Yes	.	Yes	Yes	.	Yes	Yes
Helicobacter spp.	Helicobacter spp.	BacteriaorFungi	3MonthorAnnual	Hanson 2021	Yes	.	Yes	.	.	Yes	Yes
Helicobacter spp.	Helicobacter spp.	BacteriaorFungi	3MonthorAnnual	Mailhiot 2020	Yes	Yes	.	.	.	Yes	Yes
Helicobacter spp.	Helicobacter spp.	BacteriaorFungi	3MonthorAnnual	Miller 2018	Yes	Yes	.	.	.	Yes	Yes
Helicobacter spp. (Helicobacter bilis, Helicobacter ganmani, Helicobacter hepaticus, Helicobacter mastomyrinus, Helicobacter typhlonius)	Helicobacter spp.	BacteriaorFungi	3MonthorAnnual	Varela 2022	Yes	Yes	Yes	Yes	.	Yes	Yes
Klebsiella oxytoca	Klebsiella spp.	BacteriaorFungi	Optional	Miller 2018	Yes	Yes	.	.	.	Yes	Yes
Klebsiella oxytoca and Klebsiella pneumoniae	Klebsiella spp.	BacteriaorFungi	Optional	Winn 2022	Yes	.	Yes	No	.	Yes	Yes
Astrovirus-1	Murine Astrovirus	Virus	Optional	Winn 2022	Yes	.	Yes	Yes	.	Yes	Yes
Murine astrovirus	Murine Astrovirus	Virus	Optional	Compton 2017	Yes	Yes	.	Yes	.	Yes	Yes
Murine astrovirus	Murine Astrovirus	Virus	Optional	Korner 2019	Yes	Yes	.	.	.	Yes	Yes
Murine Hepatitis Virus	Murine Hepatitis Virus	Virus	3MonthorAnnual	Compton 2004	Yes	Yes	.	.	.	Yes	Yes
Murine Hepatitis Virus	Murine Hepatitis Virus	Virus	3MonthorAnnual	O'Connell 2021	Yes	.	Yes	.	.	Yes	Yes
Murine Norovirus	Murine Norovirus	Virus	3MonthorAnnual	Dubelko 2018	Yes	.	Yes	Yes	.	Yes	Yes
Murine Norovirus	Murine Norovirus	Virus	3MonthorAnnual	Hanson 2021	Yes	.	Yes	.	.	Yes	Yes
Murine Norovirus	Murine Norovirus	Virus	3MonthorAnnual	Mailhiot 2020	Yes	Yes	.	.	.	Yes	Yes
Murine Norovirus	Murine Norovirus	Virus	3MonthorAnnual	Miller 2018	Yes	Yes	.	.	.	Yes	Yes
Murine Norovirus	Murine Norovirus	Virus	3MonthorAnnual	O'Connell 2021	Yes	.	Yes	.	.	Yes	Yes
Murine Norovirus	Murine Norovirus	Virus	3MonthorAnnual	Scavizzi 2021	Yes	.	.	Yes	.	Yes	Yes
Murine Norovirus	Murine Norovirus	Virus	3MonthorAnnual	Varela 2022	Yes	Yes	Yes	Yes	.	Yes	Yes
Murine Norovirus	Murine Norovirus	Virus	3MonthorAnnual	Zorn 2016	Yes	Yes	.	.	.	Yes	Yes
Minute Virus of Mice	Murine Parvoviruses	Virus	3MonthorAnnual	O'Connell 2021	Yes	.	Yes	.	.	Yes	Yes
Mouse Kidney Parvovirus	Murine Parvoviruses	Virus	3MonthorAnnual	Varela 2022	Yes	Yes	Yes	Yes	.	Yes	Yes
Mouse Parvovirus	Murine Parvoviruses	Virus	3MonthorAnnual	Compton 2004	Yes	Yes	.	.	.	Yes	Yes
Mouse Parvovirus	Murine Parvoviruses	Virus	Optional	O'Connell 2021	Yes	.	Yes	.	.	Yes	Yes
Murine Rotavirus	Murine Rotavirus	Virus	Optional	Compton 2004	No	No	.	.	.	No	Yes
Mycoplasma spp.	Mycoplasma spp.	BacteriaorFungi	3MonthorAnnual	Niimi 2018	Yes	Yes	.	Yes	.	Yes	Yes
Aspiculuris spp.	Pinworms (Aspiculuris, Syphacia)	Endoparasite	3MonthorAnnual	Miller 2018	No	Yes	.	.	.	Yes	Yes
Aspiculuris tetraptera	Pinworms (Aspiculuris, Syphacia)	Endoparasite	3MonthorAnnual	Leblanc 2014	Yes	^	.	Yes	.	Yes	Yes
Aspiculuris tetraptera and Syphacia obvelata	Pinworms (Aspiculuris, Syphacia)	Endoparasite	3MonthorAnnual	Scavizzi 2021	Yes	.	.	Yes	.	Yes	Yes
Syphacia obvelata and Aspiculuris tetraptera	Pinworms (Aspiculuris, Syphacia)	Endoparasite	3MonthorAnnual	Gerwin 2017	Yes	.	Yes	.	.	Yes	Yes
Syphacia obvelata and Aspiculuris tetraptera	Pinworms (Aspiculuris, Syphacia)	Endoparasite	3MonthorAnnual	O'Connell 2021	Yes	.	Yes	.	.	Yes	Yes
Pneumocystis murina	Pneumocystis spp.	BacteriaorFungi	Optional	Miller 2018	No	Yes	.	.	.	Yes	Yes
Pneumocystis spp.	Pneumocystis spp.	BacteriaorFungi	Optional	Niimi 2018	No	Yes	.	.	.	Yes	Yes
Proteus mirabilis	Proteus mirabilis	BacteriaorFungi	Optional	Miller 2018	No	Yes	.	.	.	Yes	Yes
Proteus mirabilis	Proteus mirabilis	BacteriaorFungi	Optional	Schlapp 2018	No	Yes	.	.	.	Yes	Yes
Proteus mirabilis	Proteus mirabilis	BacteriaorFungi	Optional	Tierce 2022	No	.	.	Yes	.	Yes	Yes
Proteus mirabilis	Proteus mirabilis	BacteriaorFungi	Optional	Varela 2022	Yes	Yes	Yes	Yes	.	Yes	Yes
Proteus mirabilis	Proteus mirabilis	BacteriaorFungi	Optional	Winn 2022	Yes	.	Yes	No	.	Yes	Yes
Pseudomonas aeruginosa	Pseudomonas aeruginosa	BacteriaorFungi	Optional	Miller 2018	Yes	No	.	.	.	No	Yes
P. pneumotropica	Rodentibacter spp.	BacteriaorFungi	3MonthorAnnual	Niimi 2018	No	Yes	.	Yes	.	Yes	Yes
Pasteurella pneumotropica	Rodentibacter spp.	BacteriaorFungi	3MonthorAnnual	Miller 2016	No	Yes	.	.	.	Yes	Yes
Pasteurella pneumotropica	Rodentibacter spp.	BacteriaorFungi	3MonthorAnnual	Miller 2018	No	Yes	.	.	.	Yes	Yes
Pasteurella pneumotropica	Rodentibacter spp.	BacteriaorFungi	3MonthorAnnual	Dubelko 2018	Yes	.	Yes	Yes	.	Yes	Yes
Pasteurella pneumotropica	Rodentibacter spp.	BacteriaorFungi	3MonthorAnnual	Scavizzi 2021	Yes	.	.	Yes	.	Yes	Yes
R. pneumotropicus and R. heylii	Rodentibacter spp.	BacteriaorFungi	3MonthorAnnual	Bucheister 2020	Yes	Yes	.	.	.	Yes	Yes
R. pneumotropicus and R. heylii	Rodentibacter spp.	BacteriaorFungi	3MonthorAnnual	Varela 2022	Yes	Yes	Yes	Yes	.	Yes	Yes
Rodentibacter spp.	Rodentibacter spp.	BacteriaorFungi	3MonthorAnnual	Mailhiot 2020	Yes	Yes	.	.	.	Yes	Yes
Sendai virus	Sendai Virus	Virus	3MonthorAnnual	Compton 2004	No	Yes	.	.	.	Yes	Yes
Spironucleus muris	Spironucleus spp.	Endoparasite	Optional	Scavizzi 2021	Yes	.	.	Yes	.	Yes	Yes
Spironucleus muris	Spironucleus spp.	Endoparasite	Optional	Varela 2022	Yes	Yes	Yes	Yes	.	Yes	Yes
Spironucleus muris	Spironucleus spp.	Endoparasite	Optional	Dubelko 2018	No	.	Yes	Yes	.	Yes	Yes
Staphylococcus aureus	Staphylococcus spp.	BacteriaorFungi	Optional	Schlapp 2018	No	Yes	.	.	.	Yes	Yes
Staphylococcus aureus	Staphylococcus spp.	BacteriaorFungi	Optional	Kim 2022	Yes	Yes	.	No	.	Yes	Yes
Staphylococcus aureus	Staphylococcus spp.	BacteriaorFungi	Optional	Miller 2018	Yes	Yes	.	.	.	Yes	Yes
Staphylococcus aureus	Staphylococcus spp.	BacteriaorFungi	Optional	Niimi 2018	Yes	Yes	.	Yes	.	Yes	Yes
Staphylococcus aureus	Staphylococcus spp.	BacteriaorFungi	Optional	Scavizzi 2021	Yes	.	.	Yes	.	Yes	Yes
Staphylococcus aureus and Staphylococcus Xylosus	Staphylococcus spp.	BacteriaorFungi	Optional	Winn 2022	Yes	.	Yes	Yes	.	Yes	Yes
Staphylococcus Xylosus	Staphylococcus spp.	BacteriaorFungi	Optional	Varela 2022	Yes	Yes	Yes	Yes	.	Yes	Yes
Streptococcus beta-haemolytic	Streptococcus spp.	BacteriaorFungi	Optional	Winn 2022	Yes	.	No	No	.	No	Yes
Streptococcus pyogenes	Streptococcus spp.	BacteriaorFungi	3MonthorAnnual	Scavizzi 2021	Yes	.	.	Yes	.	Yes	Yes
Theiler murine encephalomyelitis virus	Theiler murine encephalomyelitis virus	Virus	3MonthorAnnual	O'Connell 2021	Yes	.	Yes	.	.	Yes	Yes
Tritichomonas spp.	Tritichomonas spp.	Endoparasite	Optional	Niimi 2018	No	Yes	.	Yes	.	Yes	Yes
Tritrichomonas	Tritichomonas spp.	Endoparasite	Optional	Miller 2018	Yes	Yes	.	.	.	Yes	Yes
Tritrichomonas muris	Tritichomonas spp.	Endoparasite	Optional	Scavizzi 2021	Yes	.	.	Yes	.	Yes	Yes
Tritrichomonas muris	Tritichomonas spp.	Endoparasite	Optional	Varela 2022	Yes	Yes	Yes	Yes	.	Yes	Yes
Chlamydia muridarum	Chlamydia muridarum	BacteriaorFungi	Optional	Lupini 2023	.	Yes	.	Yes	.	Yes	No
Citrobacter rodentium	Citrobacter rodentium	BacteriaorFungi	3MonthorAnnual	Lupini 2023	.	Yes	.	Yes	.	Yes	No
Corynebacterium bovis	Corynebacterium bovis	BacteriaorFungi	3MonthorAnnual	Manuel 2016	.	Yes	.	.	.	Yes	No
Corynebacterium bovis	Corynebacterium bovis	BacteriaorFungi	3MonthorAnnual	Manuel 2017	.	Yes	.	.	.	Yes	No
Fur mites	Ectoparasites	Ectoparasites	3MonthorAnnual	Bauer 2016	.	Yes	.	Yes	.	Yes	No
Fur mites	Ectoparasites	Ectoparasites	3MonthorAnnual	Chou 2020	.	.	.	Yes	.	Yes	No
Ornithonyssus bacoti	Ectoparasites	Ectoparasites	Optional	Clancy 2022	.	Yes	.	Yes	.	Yes	No
Murine fur mites	Ectoparasites	Ectoparasites	3MonthorAnnual	Jensen 2013	.	Yes	.	Yes	.	Yes	No
Myocoptes musculinus	Ectoparasites	Ectoparasites	3MonthorAnnual	Lupini 2023	.	Yes	.	Yes	.	Yes	No
Radfordia affinis	Ectoparasites	Ectoparasites	3MonthorAnnual	Pettan-Brewer 2020	.	Yes	.	Yes	.	Yes	No
Entamoeba muris	Entamoeba spp.	Endoparasite	Optional	Bauer 2016	.	Yes	.	Yes	.	Yes	No
Entamoeba muris	Entamoeba spp.	Endoparasite	Optional	Lupini 2023	.	No	.	Yes	.	Yes	No
Entamoeba	Entamoeba spp.	Endoparasite	Optional	Mahabir 2019	.	Yes	.	Yes	.	Yes	No
Helicobacter spp.	Helicobacter spp.	BacteriaorFungi	3MonthorAnnual	Bauer 2016	.	Yes	.	Yes	.	Yes	No
Helicobacter spp. (H. hepaticus, H. bilis, H. typhlonius, H. pylori, H. muridarum, H. pullorum, H. cinaedi, H. heilmanii, C. jejuni)	Helicobacter spp.	BacteriaorFungi	3MonthorAnnual	Butt 2023	.	.	.	Yes	.	Yes	No
Helicobacter bilis	Helicobacter spp.	BacteriaorFungi	3MonthorAnnual	Jacobson 2005	.	.	.	Yes	.	Yes	No
Helicobacter typhlonius	Helicobacter spp.	BacteriaorFungi	3MonthorAnnual	Lupini 2023	.	Yes	.	Yes	.	Yes	No
Helicobacter hepaticus	Helicobacter spp.	BacteriaorFungi	3MonthorAnnual	Lupini 2023	.	Yes	.	Yes	.	Yes	No
Helicobacter spp.	Helicobacter spp.	BacteriaorFungi	3MonthorAnnual	Mahabir 2019	.	Yes	.	Yes	.	Yes	No
Helicobacter hepaticus	Helicobacter spp.	BacteriaorFungi	3MonthorAnnual	Miller 2016	.	Yes	.	.	.	Yes	No
Helicobacter spp.	Helicobacter spp.	BacteriaorFungi	3MonthorAnnual	Pettan-Brewer 2020	.	Yes	.	.	.	Yes	No
Klebsiella oxytoca	Klebsiella spp.	BacteriaorFungi	Optional	Mahabir 2019	.	No	.	Yes	.	Yes	No
Klebsiella oxytoca and Klebsiella pneumoniae	Klebsiella spp.	BacteriaorFungi	Optional	Ragland 2019	.	Yes	.	Yes	.	Yes	No
Lactate Dehydrogenase Elevating Virus	Lactate Dehydrogenase Elevating Virus	Virus	Optional	Luchins 2020	.	Yes	.	.	.	Yes	No
Lymphocytic choriomeningitis virus	Lymphocytic choriomeningitis virus	Virus	3MonthorAnnual	Pettan-Brewer 2020	.	Yes	.	.	.	Yes	No
Murine Hepatitis Virus	Murine Hepatitis Virus	Virus	3MonthorAnnual	Bauer 2016	.	Yes	.	Yes	.	Yes	No
Murine Hepatitis Virus	Murine Hepatitis Virus	Virus	3MonthorAnnual	Compton 2015	.	.	.	.	Yes	Yes	No
Mouse Hepatitis Virus (MHV)	Murine Hepatitis Virus	Virus	3MonthorAnnual	Srinivasan 2022	.	.	.	Yes	.	Yes	No
Murine Norovirus	Murine Norovirus	Virus	3MonthorAnnual	Bauer 2016	.	No	.	Yes	.	Yes	No
Murine Norovirus	Murine Norovirus	Virus	3MonthorAnnual	Pettan-Brewer 2020	.	Yes	.	.	.	Yes	No
Mouse Parvovirus	Murine Parvoviruses	Virus	3MonthorAnnual	Bauer 2016	.	Yes	.	Yes	.	Yes	No
Mouse Parvovirus	Murine Parvoviruses	Virus	3MonthorAnnual	Compton 2015	.	.	.	.	Yes	Yes	No
Murine Parvovirus	Murine Parvoviruses	Virus	3MonthorAnnual	Iwantschenko 2022	.	Yes	Yes	Yes	.	Yes	No
Mouse Parvo Virus	Murine Parvoviruses	Virus	3MonthorAnnual	Srinivasan 2021	.	.	.	Yes	.	Yes	No
Minute Virus of Mice	Murine Parvoviruses	Virus	3MonthorAnnual	Srinivasan 2021	.	.	.	Yes	.	Yes	No
pinworms	Pinworms (Aspiculuris, Syphacia)	Endoparasite	3MonthorAnnual	Bauer 2016	.	Yes	.	Yes	.	Yes	No
Aspiculuris tetraptera	Pinworms (Aspiculuris, Syphacia)	Endoparasite	3MonthorAnnual	Kapoor 2017	.	Yes	.	Yes	.	Yes	No
Aspiculuris tetraptera	Pinworms (Aspiculuris, Syphacia)	Endoparasite	3MonthorAnnual	Lupini 2023	.	Yes	.	Yes	.	Yes	No
Syphacia obvelata	Pinworms (Aspiculuris, Syphacia)	Endoparasite	3MonthorAnnual	Lupini 2023	.	No	.	Yes	.	Yes	No
Proteus mirabilis	Proteus mirabilis	BacteriaorFungi	Optional	Ragland 2019	.	Yes	.	Yes	.	Yes	No
Pseudomonas aeruginosa	Pseudomonas aeruginosa	BacteriaorFungi	Optional	Ragland 2019	.	Yes	.	Yes	.	Yes	No
Pasteurella pneumotropica	Rodentibacter spp.	BacteriaorFungi	3MonthorAnnual	Bauer 2016	.	Yes	.	Yes	.	Yes	No
Pasteurella pneumotropica	Rodentibacter spp.	BacteriaorFungi	3MonthorAnnual	Lupini 2023	.	Yes	.	Yes	.	Yes	No
Pasteurella pneumotropica	Rodentibacter spp.	BacteriaorFungi	3MonthorAnnual	Mahabir 2019	.	Yes	.	Yes	.	Yes	No
Pasteurella pneumotropica	Rodentibacter spp.	BacteriaorFungi	3MonthorAnnual	Ragland 2019	.	Yes	.	Yes	.	Yes	No
Spironucleus muris	Spironucleus spp.	Endoparasite	Optional	Lupini 2023	.	Yes	.	Yes	.	Yes	No
Staphylococcus aureus	Staphylococcus spp.	BacteriaorFungi	Optional	Mahabir 2019	.	No	.	Yes	.	Yes	No
Staphylococcus aureus and Staphylococcus Xylosus	Staphylococcus spp.	BacteriaorFungi	Optional	Ragland 2019	.	Yes	.	Yes	.	Yes	No
Streptococcus, group B	Streptococcus spp.	BacteriaorFungi	3MonthorAnnual	Mahabir 2019	.	No	.	Yes	.	Yes	No
Tritrichomonas muris	Tritichomonas spp.	Endoparasite	Optional	Bauer 2016	.	Yes	.	Yes	.	Yes	No
Tritrichomonas muris	Tritichomonas spp.	Endoparasite	Optional	Lupini 2023	.	Yes	.	Yes	.	Yes	No
Ectoparasites (fur mite)	Ectoparasites	Ectoparasites	3MonthorAnnual	Kim 2022	^	^	.	^	.	^	^
Intestinal protozoa (Entamoeba, Chilomastix, Spironucleus, Trichomonas)	Entamoeba, Chilomastix, Spironucleus, Trichomonas spp.	Endoparasite	Optional	Kim 2022	^	^	.	^	.	^	^
Helicobacter hepaticus	Helicobacter spp.	BacteriaorFungi	3MonthorAnnual	Kim 2022	^	^	.	^	.	^	^
H. bilis	Helicobacter spp.	BacteriaorFungi	3MonthorAnnual	Kim 2022	^	^	.	^	.	^	^
Mouse hepatitis virus (MHV)	Murine Hepatitis Virus	Virus	3MonthorAnnual	Kim 2022	^	^	.	^	.	^	^
Murine norovirus (MNV)	Murine Norovirus	Virus	3MonthorAnnual	Kim 2022	^	^	.	^	.	^	^
Minute virus of mice (MVM)	Murine Parvoviruses	Virus	3MonthorAnnual	Kim 2022	^	^	.	^	.	^	^
Mouse parvovirus (MPV)	Murine Parvoviruses	Virus	3MonthorAnnual	Kim 2022	^	^	.	^	.	^	^
Rotavirus (EDIM)	Murine Rotavirus	Virus	Optional	Kim 2022	^	^	.	^	.	^	^
Pinworm (Syphacia, Aspiculuris)	Pinworms (Aspiculuris, Syphacia)	Endoparasite	3MonthorAnnual	Kim 2022	^	^	.	^	.	^	^
Pneumonia virus of mice (PVM)	Pneumonia virus of mice (PVM)	Virus	3MonthorAnnual	Kim 2022	^	^	.	^	.	^	^
Rodentibacter pneumotropicus	Rodentibacter spp.	BacteriaorFungi	3MonthorAnnual	Kim 2022	^	^	.	^	.	^	^
Streptococcus pneumonia	Streptococcus spp.	BacteriaorFungi	3MonthorAnnual	Kim 2022	^	^	.	^	.	^	^
Mouse encephalomyelitis virus (GDVII)	Theiler murine encephalomyelitis virus	Virus	3MonthorAnnual	Kim 2022	^	^	.	^	.	^	^

## Sheet: Data Dictionary For Summary
Variable Name	Description
Pathogen_Article	The name of the pathogen as listed in the article
Pathogen_Recoded	Pathogens lumped into larger categories based on updated naming conventions and common testing strategies
Pathogen_Type	Pathogens recoded into categories based on taxonomic type
Pathogen_ByImportance	Pathogens recoded into categories based on testing significance as to whether they should be tested annually, every 3 months, or on a optional basis
Article	Name of the first Author & Year
SBS_Effective	[Yes] = The particular pathogen the noted type of RHM was detected at least some of the time. A "yes" is noted even if there wasn't 100% detection. [.] = That sampling type was not evaluated by the article at hand [No] = The particular pathogen was never detected by the noted RHM technique. [^] = The pathogen was not detected by ANY sampling technique and therefore was assumed to not be present i…
EDT_Effective
SFSB_Effective
DCS_Effective
REM_Effective
EHM_Effective
Head_To_Head	[Yes] = The particular pathogen was evaluated for both SBS and EHM and considered to either be present or absent [No] = The particular pathogen was only evaluated for EHM [^] = The particular pathogen was evaluated to be a false positive

## Sheet: Recode List
Original List of Pathogens in Published Articles	Pathogens_Recoded	Pathogens by Type (Virus, Bacteria, Fungus, Endoparasite, Ectoparasite)	Pathogens By Significance	Notes
Chlamydia muridarum	Chlamydia muridarum	bacteria	Optional	Not on FELASA list because it wasn't a concern when list was written.
Citrobacter rodentium	Citrobacter rodentium	bacteria	Annual
Corynebacterium bovis	Corynebacterium bovis	bacteria	3Month	Not on the FELESA list. Optional as to whether it is excluded, but when it is excluded it is frequently tested for.
Fur mites	Ectoparasites	ectoparasite	3Month
Myobia musculi	Ectoparasites	ectoparasite	3Month
Myocoptes musculinus/M. musculinis	Ectoparasites	ectoparasite	3Month
Radfordia affinis	Ectoparasites	ectoparasite	3Month
Entamoeba	Entamoeba spp.	endoparasite	Optional	Not on FELESA list so coded as Optional
Entamoeba muris	Entamoeba spp.	endoparasite	Optional
Entamoeba spp.	Entamoeba spp.	endoparasite	Optional
Helicobacter bilis	Helicobacter spp.	bacteria	3Month
Helicobacter ganmani	Helicobacter spp.	bacteria	3Month
Helicobacter hepaticus	Helicobacter spp.	bacteria	3Month
Helicobacter mastomyrinus	Helicobacter spp.	bacteria	3Month
Helicobacter spp.	Helicobacter spp.	bacteria	3Month
Helicobacter typhlonius	Helicobacter spp.	bacteria	3Month
Klebsiella oxytoca	Klebsiella spp.	bacteria	Optional
Klebsiella pneumoniae	Klebsiella spp.	bacteria	Optional
Lactate Dehydrogenas Elevating Virus	Lactate Dehydrogenas Elevating Virus	Virus	Optional
Lymphocytic choriomeningitis virus	Lymphocytic choriomeningitis virus	Virus	Annual
Astrovirus - 1	Mouse Astrovirus	Virus	Optional
Murine Astrovirus	Mouse Astrovirus	Virus	Optional
Mouse Hepatitis Virus	Mouse Hepatitis Virus	Virus	3Month
Murine Norovirus	Mouse Norovirus	Virus	3Month
Minute Virus of Mice (MVM)	Mouse Parvoviruses (MPV)	Virus	3Month
mouse kidney parvovirus	Mouse Parvoviruses (MPV)	Virus	3Month
Mouse Parvovirus (MPV)	Mouse Parvoviruses (MPV)	Virus	3Month
Murine Rotavirus	Mouse Rotavirus	Virus	3Month
Mycoplasma spp.	Mycoplasma spp.	bacteria	Annual
Aspiculuris spp.	Pinworms (Aspiculuris, Syphacia)	endoparasite	3Month
Aspiculuris tetraptera	Pinworms (Aspiculuris, Syphacia)	endoparasite	3Month
Pinworms	Pinworms (Aspiculuris, Syphacia)	endoparasite	3Month
Syphacia obvelata	Pinworms (Aspiculuris, Syphacia)	endoparasite	3Month
Pneumocystis murina	Pneumocystis spp.	fungus	Optional
Pneumocystis spp.	Pneumocystis spp.	fungus	Optional
Proteus mirabilis	Proteus mirabilis	bacteria	Optional	Not on FELESA list so coded as Optional
Pseudomonas aeruginosa	Pseudomonas aeruginosa	bacteria	Optional
Pasteurella pneumotropica (Heyl)	Rodentibacter spp.	bacteria	3Month
Pasteurella pneumotropica (Jawetz)	Rodentibacter spp.	bacteria	3Month
Pasteurella pneumotropica/P. pneumotropica	Rodentibacter spp.	bacteria	3Month
R. pneumotropicus and R. heylii	Rodentibacter spp.	bacteria	3Month
Rodentibacter spp.	Rodentibacter spp.	bacteria	3Month
Sendai Virus	Sendai Virus	Virus	Annual
Spironucleus muris/S. muris	Spironucleus spp.	endoparasite	Optional	Although all endoparasites are listed under 3-month testing on the FELESA list, these particular ones are rarely excluded so listed as optional
Staphylococcus aureus	Staphylococcus spp.	bacteria	Optional
Staphylococcus xylosus	Staphylococcus spp.	bacteria	Optional
Beta Grp B Strep	Streptococcus spp.	bacteria	3Month
Streptococcus beta-haemolytic	Streptococcus spp.	bacteria	3Month
Streptococcus pyogenes	Streptococcus spp.	bacteria	3Month
Streptococcus, group B	Streptococcus spp.	bacteria	3Month
Theiler murine encephalomyelitis virus	Theiler murine encephalomyelitis virus	Virus	3Month
Tritrichomonas	Tritrichomonas spp.	endoparasite	Optional
Tritrichomonas muris	Tritrichomonas spp.	endoparasite	Optional
Tritrichomonas spp.	Tritrichomonas spp.	endoparasite	Optional
Helicobacter spp.	Helicobacter spp.	BacteriaorFungi	3MonthorAnnual
Ornithonyssus bacoti	Ectoparasites	Ectoparasites	Optional
H. hepaticus	Helicobacter spp.	BacteriaorFungi	3MonthorAnnual
H. bilis	Helicobacter spp.	BacteriaorFungi	3MonthorAnnual
H. typhlonius	Helicobacter spp.	BacteriaorFungi	3MonthorAnnual
H. pylori	Helicobacter spp.	BacteriaorFungi	3MonthorAnnual
H. muridarum	Helicobacter spp.	BacteriaorFungi	3MonthorAnnual
H. pullorum	Helicobacter spp.	BacteriaorFungi	3MonthorAnnual
H. cinaedi	Helicobacter spp.	BacteriaorFungi	3MonthorAnnual
H. heilmanii	Helicobacter spp.	BacteriaorFungi	3MonthorAnnual
C. jejuni	Helicobacter spp.	BacteriaorFungi	3MonthorAnnual
Mouse Norovirus	Murine Norovirus	Virus	3MonthorAnnual
Helicobacter spp	Helicobacter spp.	BacteriaorFungi	3MonthorAnnual
Rodentibacter spp.	Rodentibacter spp.	BacteriaorFungi	3MonthorAnnual
Entamoeba muris	Entamoeba spp.	Endoparasite	Optional
Spironucleus muris	Spironucleus spp.	Endoparasite	Optional
Murine Parvovirus	Murine Parvoviruses	Virus	3MonthorAnnual
Helicobacter spp.	Helicobacter spp.	BacteriaorFungi	3MonthorAnnual
Staphylococcus aureus	Staphylococcus spp.	BacteriaorFungi	Optional
Mouse hepatitis virus (MHV)	Murine Hepatitis Virus	Virus	3MonthorAnnual
Minute virus of mice (MVM)	Murine Parvoviruses	Virus	3MonthorAnnual
Mouse parvovirus (MPV)	Murine Parvoviruses	Virus	3MonthorAnnual
Mouse encephalomyelitis virus (GDVII)	Theiler murine encephalomyelitis virus	Virus	3MonthorAnnual
Pneumonia virus of mice (PVM)	Pneumonia virus of mice (PVM)	Virus	3MonthorAnnual
Rotavirus (EDIM)	Murine Rotavirus	Virus	Optional
Murine norovirus (MNV)	Murine Norovirus	Virus	3MonthorAnnual
Rodentibacter pneumotropicus	Rodentibacter spp.	BacteriaorFungi	3MonthorAnnual
Streptococcus pneumonia	Streptococcus spp.	BacteriaorFungi	3MonthorAnnual
Helicobacter hepaticus	Helicobacter spp.	BacteriaorFungi	3MonthorAnnual
H. bilis	Helicobacter spp.	BacteriaorFungi	3MonthorAnnual
Intestinal protozoa (Entamoeba, Chilomastix, Spironucleus, Trichomonas)	Entamoeba, Chilomastix, Spironucleus, Trichomonas spp.	Endoparasite	Optional
Pinworm (Syphacia, Aspiculuris)	Pinworms (Aspiculuris, Syphacia)	Endoparasite	3MonthorAnnual
Ectoparasites (fur mite)	Ectoparasites	Ectoparasites	3MonthorAnnual
Helicobacter typhlonius	Helicobacter spp.	BacteriaorFungi	3MonthorAnnual
Tritrichomonas muris	Tritichomonas spp.	Endoparasite	Optional
Helicobacter hepaticus	Helicobacter spp.	BacteriaorFungi	3MonthorAnnual
Chlamydia muridarum	Chlamydia muridarum	BacteriaorFungi	Optional
Pasteurella pneumotropica	Rodentibacter spp.	BacteriaorFungi	3MonthorAnnual
Myocoptes musculinus	Ectoparasites	Ectoparasites	3MonthorAnnual
Citrobacter rodentium	Citrobacter rodentium	BacteriaorFungi	3MonthorAnnual
Aspiculuris tetraptera	Pinworms (Aspiculuris, Syphacia)	Endoparasite	3MonthorAnnual
Spironucleus muris	Spironucleus spp.	Endoparasite	Optional
Entamoeba muris	Entamoeba spp.	Endoparasite	Optional
Syphacia obvelata	Pinworms (Aspiculuris, Syphacia)	Endoparasite	3MonthorAnnual
Helicobacter hepaticus	Helicobacter spp.	BacteriaorFungi	3MonthorAnnual
H. bilis	Helicobacter spp.	BacteriaorFungi	3MonthorAnnual
H. muridarum	Helicobacter spp.	BacteriaorFungi	3MonthorAnnual
H. rodentium	Helicobacter spp.	BacteriaorFungi	3MonthorAnnual
H. typhlonius	Helicobacter spp.	BacteriaorFungi	3MonthorAnnual
Mouse Parvo Virus	Murine Parvoviruses	Virus	3MonthorAnnual
Minute Virus of Mice	Murine Parvoviruses	Virus	3MonthorAnnual
Mouse Hepatitis Virus (MHV)	Murine Hepatitis Virus	Virus	3MonthorAnnual
Proteus mirabilis	Proteus mirabilis	BacteriaorFungi	Optional

## Sheet: Data Dictionary For Recode
Variable Name	Variable Description
Original List of Pathogens	A list of the pathogens as they were described in the included articles
Pathogens By Category	Pathogens lumped into larger categories by type
Pathogens By Category_Reduced	Pathogens reduced into categories based on broad type
Pathogens by Type (Endoparasite, Ectoparasite, Bacteria, RNA Virus, DNA Virus)	Pathogens reduced into categories based on taxonomic type
Pathogens By Significance	Pathogens reduced into categories based on testing significance as to whether they should be tested annually, every 3 months, or on a optional basis
