# Supplementary material for: Do we still need a canary in the coal mine for laboratory animal facilities? A systematic review of environmental health monitoring versus soiled bedding sentinels
Source: PLoS One. 2024 Dec 5;19(12):e0311840. doi: 10.1371/journal.pone.0311840 (PMC11620448; doi:10.1371/journal.pone.0311840)
Supplement: S2 Table — A detailed table of all articles included in the systematic literature review. (XLSX) [file pone.0311840.s005.xlsx]

## Sheet: Data Explanation_Article_Coding
Column Name	Column Description
First Author	The last name of the primary author for the article.
Year	Year of publication of the article as reported by the publishing journal.
Journal	The peer-reviewed journal in which the article was published.
Title	Full title of the article as reported by the publishing journal.
Study Type (Case Study or Experimental)	Research method employed within the article to evaluate health monitoring. Case Study = article evaluated health monitoring via specific case study. Experimental = article included manipulated experimental groups and/or variables to evaluate health monitoring.
SBS	Whether the article investigated the efficacy of soiled bedding sentinels (SBS). Yes = SBS were investigated. No = SBS were not investigated
EDT	Whether the article investigated the efficacy of Exhaust Duct Testing (EDT). Yes = EDT was investigated. No = EDT was not investigated.
SFSB	Whether the article investigated the efficacy of Sentinal Free Soiled Bedding Methods (SFSB). Yes = SFSB was investigated. No = SFSB was not investigated.
DCS	Whether the article investigated the efficacy of Direct Colony Sampling (DCS). Yes = DCS was investigated. No = DCS was not investigated.
REM	Whether the article investigated the efficacy of Research Equipment Monitoring (REM). Yes = REM was investigated. No = REM was not investigated.
EDT Media Type	Sampling media used in article to collect exhaust duct samples for evaluation of pathogen presence. Adhesive Swab = article used swabs coated with adhesives (e.g. sticky swabs). Non-Adhesive Swabs = article used swabs not coated with adhesives (e.g. cotton swabs, flocked swabs, dry swabs). Media = article used media other than swabs to collect samples (e.g. gauze, filter paper, contact media). N/…
SFSB Media Type	Sampling media used in article to collect sentinal free soiled bedding samples for evaluation of pathogen presence. Adhesive Swab = article used swabs coated with adhesives (e.g. sticky swabs). Non-Adhesive Swabs = article used swabs not coated with adhesives (e.g. cotton swabs, flocked swabs, dry swabs). Media = article used media other than swabs to collect samples (e.g. gauze, filter paper, co…
Media Type Specifics: (sticky swabs, flocked swabs, filter paper)	Specific terminology reported by article to describe media type used for sample collection.
Type of sampling: environmental health monitoring as a complete replacement or as an additional tool	Whether the article evaluated enviornmental health monitoring as a supplemental addition to Soiled Bedding Sentinals (SBS) or as potential replacement of SBS as a whole. Replacement = article evaluated EHM as a potential replacement of SBS. Additional tool = article evaluated EHM as a supplemental addition to SBS. Unclear = article did not report whether EHM was evaluated as a replacement or addi…
# of Cages	The number of cages monitored via the evaluated health monitoring methods as reported by the article. Unclear = article did not report the number of cages monitored or reported the number of racks such that the numer of cages was unable to be calculated.
Length of Monitoring Period (weeks)	The length of monitoring period for the evaluated methods as reported by the article, given in weeks. Unclear = article did not report the length of the monitoring period. N/A = article did not evaluate a distinct monitoring period (e.g. cost analysis).
Type of Caging (Rack-Filtration, Cage-Filtration, Static)	Level at which filtration occured in the caging utilized by the article. Rack-Filtration = air filtration of the caging utilized occured for the rack as a whole. Cage-filtration = air filtration of the caging utilized occured for each cage. Static = no dynamic air filtration of the caging utilized occured. Unclear = the level at which filtration occured for caging was not reported by the article.…
Caging Manufacturer	Name of cage manufacturer as reported by the article. Unclear = name of cage manufacturer was not reported by the article. N/A = article did not evaluate distinct cages (e.g. cost analysis).
IVC Air Changes Per Hour	Number of air changes in Individually Ventilated Cages utilized as reported by the article. Unclear = number of IVC air changes per hour were not reported by the article. N/A = article did not evaluate distinct cages (e.g. cost analysis).
Frequency of Health Monitoring (most frequent)	Sampling frequency reported of the most frequently collected health monitoring method. Weekly = samples collected once a week. "n" weeks = samples collected once every "n" weeks. Monthly = samples collected once every month (4 weeks). Quarterly = samples collected once every 3 months (12 weeks). Unclear = article did not report on the frequency of sampling.
SFSB Exposure Type (Agitation, Dreadging, Static, etc)	Method of sampling media exposure to soiled bedding before evaluation for pathogens. Agitation = shaking contents of collection box with media. Dredging = swiping of media through contents of collection box. Static = media is left submerged in contents of collection box without additional agitation or dredging. N/A = article did not investigate SFSB.
Autoclaving of Rack/Cage	Whether of not researchers employed autoclaving as a method of sanitation for the racks and/or cages used in the study. Yes = racks and/or cages were autoclaved. No = racks and/or cages were not autoclaved. Unclear = article did not report on whether or not racks and/or cages were autoclaved.
Rack Sanitation (EDT)	Sanitation methods for racks employed in the study as reported by the article. Autoclaved = racks were sanitized via autoclaving prior to study, with no specific mention of other sanitization methods. Rack Washer and autoclaved = Racks were sterilized using a mechanical washer and autoclaved, with no specific mention of high temperature rinse or detergent. Rack washer and detergent = racks were s…
Cage Sanitation (SFSB, DCS)	Sanitation methods for racks employed in the study as reported by the article. Autoclaved = cages were sanitized via autoclaving prior to study, with no specific mention of other sanitization methods. Mechanical Washer and Autoclaved = cages were sanitized using a mechanical washer and autoclaved, with no specific mention of other sanitizaiton methods. Mechanical Washer (110oF or 180oF) = cages w…
Mouse Strain/Stock	Name of mouse strain/stock monitored during invesigation. SW/CD1/ICR = either swiss webster, CD1, or ICR mice were used. Nude = nude mice were used. Other = mice other than swiss webster, CD1, ICR, or nude mice were used or multiple mixed strains were used.
Sex	The sex of mice monitored during investigation. F= only female mice were used. M = only male mice were used. MF = both male and female mice were used. Unclear = article did not report on sex of mice used.
Pathogens Tested	Pathogens evaluated for when invesigating health monitoring methods, as reported by article.
Outcomes Measured	Outcomes measured as an evaluation of health monitoring method efficacy as reported by article.
Money	Statements made by article regarding the cost of health monitoring, specifically EHM. N/A = article made no statement regarding the cost of EHM.
Time	Statements made by article regarding the time/labor cost of health monitoring, specifically EHM. N/A = article made no statement regarding the time/labor cost of EHM.
Animals Replaced	Number of animals replaced by switching to EHM methods in the study. N/A = article did not report on number of animals replaced.
Enviornmental Monitoring vs Control Results	Summary of results shared by article regarding the efficacy of EHM methods as compared to control (e.g. SBS).
Environmental Monitoring Internal Comparison Results	Summary of results shared by article regarding the efficacy of EHM methods as compared to other EHM methods in the case multiple were investigated.
Bedding_Type	Type of bedding used to furnish cages during the course of the study. Unclear = article did not report on bedding type used. Multiple_ = multiple types of bedding were used, should be followed by the types used.

## Sheet: Article_Coding
First Author	Year	Journal	Title	Study Type (Case Study or Experimental)	SBS	EDT	SFSB	DCS	REM	EDT Media Type	SFSB Media Type	Media Type Specifics: (sticky swabs, flocked swabs, filter paper)	Type of sampling: environmental health monitoring as a complete replacement or as an additional tool	# of Cages	Length of Monitoring Period (weeks)	Type of Caging (Rack-Filtration, Cage-Filtration, Static)	Caging Manufacturer	IVC Air Changes Per Hour	Frequency of Health Monitoring (most frequent)	SFSB Exposure Type (Agitation, Dreadging, Static, etc)	Autoclaving of Rack/Cage	Rack Sanitation (EDT)	Cage Sanitation (SFSB, DCS)	Mouse Strain/Stock	Sex	Pathogens Tested	Outcomes Measured	Money	Time	Animals Replaced	Enviornmental Monitoring vs Control Results	Environmental Monitoring Internal Comparison Results	Bedding_Type
Bauer	2016	Journal of the American Association for Laboratory Animal Science	Influence of Rack Design and Disease Prevalence on Detection of Rodent Pathogens in Exhaust Debris Samples from Individually Ventilated Caging Systems	Experimental	No	Yes	No	Yes	No	Media, Non-Adhesive Swab	N/A	filter paper, flocked swabs,	replacement	200	12	Rack-filtration	Tecniplast & Innovive	70	Weekly	N/A	Yes	Rack Washer with Detergent	Mechanical Washer and Autoclaved	Other	Unclear	mouse norovirus (MNV), mouse parvovirus (MPV), mouse hepatitis virus (MHV), Helicobacter spp., Pasteurella pneumotropica, pinworms, Entamoeba muris, Tritrichomonas muris, and fur mites	Seropositivitity rate, positive PCR results	N/A	N/A	N/A	Testing of exhaust debris in racks with unfiltered exhaust air flow reliably detected the agents that are difficult to detect by dirty-bedding sentinel monitoring (fur mites, Helicobacter spp., and P. pneumotropica) as well as several agents that are reliably detected using SBS. Though If the ventilated rack system includes an inline filter between the cage and the exhaust system, EDT was not a r…	Debris collected from the tubing connecting the rack to the blower of rack 1 yielded basically the same results as those from the prefilter samples	Paper
Buchheister	2020	Laboratory Animals	One for two: A novel and highly sensitive virulence factor-based quantitative polymerase chain reaction assay for the simultaneous detection of Rodentibacter pneumotropicus and Rodentibacter heylii in environmental sample material	Experimental	Yes	Yes	No	No	No	Media, Non-Adhesive Swab	N/A	Flocked swabs, cotton wool swabs, pooled bedding and nesting material, filter paper ("material")	replacement	Unclear	Unclear	cage-filtration, static	BioZone	10 to 14	Quarterly	N/A	Yes	Autoclaved	Autoclaved	Other	F	R. pneumotropicus and R. heylii	positive qPCR results, positive culture results	N/A	N/A	N/A	Notably, analysis of EAD material of the IVC systems revealed the highest copy quantities.This corroborates findings of others who found that qPCR analysis of EAD material was a suitable andhighly sensitive approach for hygienic monitoring inlaboratory mouse colonies.	During routine health monitoring it might be challenging, therefore, to decide whether DNA detection in the animal’s environment indicates infection of the respective colony or is it just the result of residual DNA, possibly still present even after autoclaving the cage system. Cage-level testing certainly adds additional value in this respect as cages are thoroughly cleaned on a regular basis.	WoodShavings_Poplar
Butt	2023	Microorganisms	Why serology just is not enough: Strategic parvovirus risk assessment using a novel qPCR assay	Experimental	No	No	No	Yes	No	N/A	N/A	N/A	replacement	Unclear	16	Rack-filtration	Tecniplast	Unclear	2 weeks	N/A	Unclear	Unclear	Unclear	SW/CD1/ICR	Unclear	H. hepaticus, H. bilis, H. typhlonius, H. pylori, H. muridarum, H. pullorum, H. cinaedi, H. heilmanii, C. jejuni	PCR positive Rates	N/A	N/A	N/A	In summary, the serological assay developed here is inferior to the Helicobacter mul- tiplex DNA finder when it comes to sensitivity and species-specificity.	N/A	WoodShavings_Aspen
Chou	2020	Taiwan Veterinary Journal	NOVEL PCR ASSAYS FOR THREE FUR MITES IN NATURALLY INFECTED MICE WITHOUT ANIMAL SACRIFICE	Experimental	No	No	No	Yes	No	N/A	N/A	flocked swabs, Kimwipes, cotton swab, filter paper	replacement	17	N/A	Unclear	Unclear	Unclear	Unclear	N/A	Unclear	Unclear	Unclear	Other	MF	Myocoptes musculinus (COP), Myobia musculi (MOB), Radfordia a±nis (RDA)	PCR and serological positive rates	"Furthermore, there are many other advantages, including… cost-effectiveness by pooling samples."	N/A	N/A	In summary, the COP-specifc and MOB/RDAspecifc PCR assays established in this study are more sensitive and accurate than traditional diagnostic methods and can diferentiate the infestation of COP and MOB/RDA.	In this study, KimwipesTM was found with the best efficacy to collect environment samples (cage wipe), compared to other materials, including flocked swab, cotton swab and tissue paper and can be applied to many rodent housing systems with reliability and efficacy in environment sample collection	Unclear
Clancy	2022	Comparative Medicine	Identification and Control of an Ornithonyssus bacoti Infestation in a Rodent Vivarium by Using Molecular Diagnostic Techniques	Case Study	No	Yes	No	Yes	No	Media	N/A	adhesive swab 3-in [7.62-cm] Double Cotton-tipped Swab	replacement	5500	36	Rack-filtration	Allentown	60	Weekly	N/A	Yes	Rack washer (+ detergent, + 180oF rinse)	Autoclaved	Unclear	Unclear	Ornithonyssus bacoti	PCR positive Rates	N/A	N/A	N/A	Indeed, quarterly EAD alerted us to an O. bacoti infestation, which was confirmed by visual exam of the cages and by plenum swab PCR. The O. bacoti infestation likely would not have been identified using traditional soiled bedding sentinel methods because fur plucks, skin scrapes, and pelt exams are not a sensitive screening measure for O. bacoti.	EAD collection media should only be collected and submitted once every 3 mo to ensure the accumulation and sampling of adequate amounts of debris, per manufacturer recommendation. Therefore, we used plenum swab PCR to track the infestation in real time be- fore and after treatment. When comparing the EAD PCR copy numbers in late December 2020 with the confirmatory plenum swabs performed a few wee…	Corncob
Compton	2004	Comparative Medicine	Efficacy of Three Microbiological Monitoring Methods in a Ventilated Cage Rack	Experimental	Yes	Yes	No	No	No	Media, Adhesive Swab	N/A	calcium alginate swabs, rayon/polyester gauze filters (NuGauze, DNeasy Tissue kits )	additional tool	81	10	cage-filtration	BioZone	10 to 15	2 weeks	N/A	Unclear	Unclear	Unclear	SW/CD1/ICR	F	mouse hepatitis virus (MHV), mouse parvovirus (MPV), mu- rine rotavirus (agent of epizootic diarrhea of mice [EDIM]), Sendai virus (SV), or Helicobacter spp	Seropositivitity rate, positive PCR results	"exhaust air monitoring methods are less labor-intensive, and therefore more cost-efficient than are traditional soiled bedding monitoring, the judicious useof exhaust air monitoring could reduce animal use charges"	"Additionally, monitoring exhaust airfilters can be performed with a minimum of labor and can pro-vide results in less than 2 days."	N/A	In conclusion, all methods were effective at detecting MHV infection and SV was effectively detected only by exhaust air sentinels. Mouse parvovirus and Helicobacter spp. were transmitted in soiled bedding, but the efficacy of soiled bedding transfer was dependent on the frequency and dilution of soiled bedding transferred. No single method of detection was fully reliable for all organisms tested…	No single method of detection was fully reliable for all organisms tested.	Corncob
Compton	2015	Journal of the American Association for Laboratory Animal Science	Effect of Cage-Wash Temperature on the Removal of Infectious Agents from Caging and the Detection of Infectious Agents on the Filters of Animal Bedding-Disposal Cabinets by PCR Analysis	Experimental	No	No	No	No	Yes	N/A	N/A	Hydraflock swabs, unclear "dust and debris samples...adding the lysis buffer directly to the dust and debris sample)"	additional tool	36	12	rack-filtration	Allentown	10 to 15	weekly	N/A	Unclear	Unclear	Mechanical Washer (110oF or 180oF)	SW/CD1/ICR	F	MPV, Helicobacter spp., Mycoplasma pulmonis, Syphacia obvelata, and Myocoptes musculinus	PCR and serological positive rates	N/A	N/A	N/A	EDT is a promising adjunct to sentinel-exposure programs for early pathogen detection. PCR-based testing of the prefilter of the dump station, by using direct nucleic acid extraction, shows promise for murine infectious agents screening at the facility level when more than 10 cages housing mice infected with a virus, bacteria, or parasite are dumped.	N/A	Corncob
Compton	2017	Journal of the American Association for Laboratory Animal Science	Murine Astrovirus Infection and Transmission in Neonatal CD1 Mice	Experimental	Yes	Yes	No	Yes	No	Media, Non-Adhesive Swab	N/A	flocked swabs, filter paper, exhaust air debris	additional tool	Unclear	4	rack-filtration	Allentown	10 to 15	weekly	N/A	Yes	Unclear	Preassembled and Autoclaved	SW/CD1/ICR	F	Murine Astrovirus	positive RT-PCR results	N/A	N/A	N/A	EDT has proven to be effective for detecting murine infections. EDT FOR MuAstV appears promising, but more extensive testing in the current and other IVC rack types by using multiple sampling sites and methods is needed to more accurately determine the usefulness of this method.	N/A	Corncob
Dubelko	2018	Journal of the American Association for Laboratory Animal Science	PCR Testing of Filter Material from IVC Lids for Microbial Monitoring of Mouse Colonies	Experimental	Yes	No	Yes	Yes	No	N/A	Media, Non-Adhesive Swab	flocked swabs, filter paper	replacement	12	12	cage-filtration	Lab Products	Unclear	8 weeks	Agitation	Unclear	Unclear	Unclear	SW/CD1/ICR	F	Helicobacter spp., MNV, P. pneumotropica, E. muris, S. muris	PCR positive rates	N/A	N/A	N/A	The most effective method of pathogen detection in our study was testing filter samples from cages containing no mice but shaken twice weekly for 15 s each. This method was more effective than all controls.	Shaking was critical, shaken cages were much more effective than undisturbed cages.	Corncob
Eichner	2023	Journal of the American Association for Laboratory Animal Science	Assessing Methods for Replacement of Soiled Bedding Sentinels in Cage-level Exhaust IVC Racks	Experimental	Yes	No	Yes	No	No	N/A	Media, Non-Adhesive Swab	flocked swabs, filter paper	additional tool	Unclear (225 IVC Racks)	24	cage-filtration	Lab Products	Unclear	weekly	Dreadging, Static	Unclear	Unclear	Unclear	Other	MF	mouse norovirus, Helicobacter spp., Rodentibacter spp. Entamoeba muris, and Spironucleus muris.	Sentinel fecal PCR assay, PCR positive Rates	N/A	N/A	N/A	Cumulative accuracy for all pathogens of interest was highest with the existing soiled bedding sentinel program, followed by pooled swabs of colony cages mixed with swabs from occupied soiled bedding sentinel cages. The findings suggest that with the type of rack and caging used in our facilities, the soiled bedding sentinel method has highest concurrence with the expected health status of an ani…	Swab of unoccupied cage with pooled soilded bedding was best, followed by static filter paper in pooled bedding, and lastly static filter paper in cage lid.	Woodshavings
Gerwin	2017	Journal of the American Association for Laboratory Animal Science	PCR Testing of IVC Filter Tops as a Method for Detecting Murine Pinworms and Fur Mites	Experimental	Yes	No	Yes	No	No	N/A	Media, Adhesive Swab	adhesive swabs, filter paper	replacement	36	12	cage-filtration	Thoren	42 ± 32	weekly	Static	Yes	Unclear	Mechanical Washer (+ 180oF) and autoclaved	SW/CD1/ICR	F	Syphacia obvelata (SO), Aspiculuris tetraptera (AT), Myocoptes musculinus (MC), or Myobia musculi (MB) and Radfordia affinis (RA)	Percentive of Posiive Cages	N/A	N/A	N/A	PCR analysis of filter top media was, in general, superior to all the other PCR methods evaluated (filter top swab and direct testing of mice) as well as traditional methods for detecting murine endo- and ectoparasites.	PCR analysis of filter top media was, in general, superior to all the other PCR methods evaluated (filter top swab and direct testing of mice)	Multiple_WoodShavings_Aspen_Cellulose
Hanson	2021	Journal of the American Association for Laboratory Animal Science	PCR Testing of Media Placed in Soiled Bedding as a Method for Mouse Colony Health Surveillance	Experimental	Yes	No	Yes	No	No	N/A	Media, Non-Adhesive Swab	flocked swabs, pelage swabs, filter media,	replacement	16	12	cage-filtration, static	Lab Products	34	weekly	Agitation, Static	Yes	Autoclaved and "confirmed sterile by PCR analysis"	Autoclaved	Nude	F	mouse norovirus (MNV), Helicobacter spp., and fur mites	PCR and serological positive rates	N/A	"Although the need for soiled bedding transfer remains, the methods described offer several advantages over our traditional surveillance program, all of them a function of eliminating sentinel mice from the program: reduced veterinary technician time in managing clinical cases, reduced husbandry labor, and the elimination of the emotional fatigue experienced at the time of sentinel euthanasia." "…	N/A	Flocked Swabs both passive and active as well as filter media collection was equally effective at detecting MNV and Heliobacter spp., and was more effective at detecting fur mites	Passive swabs maintained constant 100% positive results throughout the experiment, slightly more effective than the stirred swabs and filter media.	Corncob
Iwantschenko	2022	Laboratory Animals	Why serology just is not enough: Strategic parvovirus risk assessment using a novel qPCR assay	Experimental	No	Yes	Yes	Yes	No	Media	Other	dirty bedding material, flocked swabs, pre-filter material	replacement	4	Unclear	Rack-filtration	Allentown	Unclear	daily	Unclear	Yes	Unclear	Unclear	C57BL/6, SW/CD1/ICR	F	Murine parvovirus	qPCR positive rates	N/A	N/A	N/A	All in all, environ- mental samples had the highest viral counts in the acute infection period, whereas animal-derived samples had the highest viral counts in the chronic phases of infec- tion, without mouse strain differences.	Of all examined sample types, the two kinds of faecal samples (cage and fresh faeces) contained the highest viral concentrations and thus proved to be most suitable for reliable path- ogen detection, while bedding material and EAD filter material also had high viral counts.	WoodShavings_Poplar
Jacobsen	2005	Laboratory Animals	Monitoring a mouse colony for Helicobacter bilis using a Helicobacter-genus-specific nested PCR	Experimental	No	No	No	Yes	No	N/A	N/A	faecal pellets	replacement	35	20	cage-filtration	BioZone	120	3 days	N/A	Unclear	Unclear	Unclear	Other	MF	Helicobacter bills	PCR postive rates	N/A	N/A	N/A	N/A	Fecal sampling was more effecitive at detection than intestinal samples	WoodShavings
Jensen	2013	Journal of the American Association for Laboratory Animal Science	PCR Testing of a Ventilated Caging System to Detect Murine Fur Mites	Experimental	No	Yes	No	Yes	No	Media, Adhesive Swabs	N/A	adhesive swabs, gauze filters	replacement	70	10	Rack-filtration	Allentown	60	weekly	N/A	Yes	Rack washer (+ detergent, + 180oF rinse) and autoclaved	Mechanical Washer and Autoclaved	Other	MF	Myobia musculi, Radfordia affinis	probability of detection of fur mites from infested racks	N/A	N/A	N/A	EDT more effective than SBS.	N/A	Multiple_WoodShavingsAspen_Paper
Kapoor	2017	Journal of the American Association for Laboratory Animal Science	Evaluation of Anthelmintic Resistance and Exhaust Air Dust PCR as a Diagnostic Tool in Mice Enzootically Infected with Aspiculuris tetraptera	Experimental	No	Yes	No	Yes	No	Media, Adhesive Swabs, Non-Adhesive Swabs	N/A	sticky swabs, polyester-tipped cotton swabs, filter paper	additional tool	69	13	Rack-filtration	Tecniplast	75	weekly	N/A	Yes	Rack Washer and Autoclaved	Not sanitized, brand new rack	Other	M	Aspiculuris tetraptera	PCR postive rates	N/A	N/A	N/A	EDT holds promise as an effective, less labor-intensive, sensitive, rapid and noninvasive method for detecting A. tetraptera infection in the mice on an IVC rack. Equally effective as control more effective than SBS. ** however more research neeeds to be done because of the prevalence of false positives	N/A	Corncob
Kim	2022	Laboratory Animals	Evaluation of exhaust air dust polymerase chain reaction as a supplement method for soiled bedding sentinel monitoring in specific pathogen free mouse facility using two different individually ventilated cage racks	Experimental	Yes	Yes	No	Yes	No	Media	N/A	sterile collecting media	additional tool	160	12	Rack-filtration	Three-Shine Inc, Lab & Bio	60, 70	12 weeks	N/A	Unclear	Unclear	Unclear	Other	F	Mouse hepatitis virus (MHV), Minute virus of mice (MVM), Mouse parvovirus (MPV), Mouse encephalomyelitis virus (GDVII) Pneumonia virus of mice (PVM) Rotavirus (EDIM), Murine norovirus (MNV), Rodentibacter pneumotropicus, Streptococcus pneumonia, Helicobacter hepaticus, H. bilis, Helicobacter spp., Staphylococcus aureus, Intestinal protozoa (Entamoeba, Chilomastix, Spironucleus, Trichomonas), Pinw…	Seropositivitity rate, positive PCR results	N/A	N/A	N/A	In the detection of Helicobacter spp., EAD PCR was more sensitive than SBS. Helicobacter spp. were not detected using SBS monitoring. This study focused on Three-Shine and Lab & Bio IVC racks. According to our findings, EAD PCR can be used as a supplement to SBS monitoring. This study confirmed that the EAD PCR test was more sensitive to Helicobacter spp. than SBS, as previously reported in sever…	N/A	WoodShavings_Aspen
Korner	2019	PLOS One	Detection of Murine Astrovirus and Myocoptes musculinus in individually ventilated caging systems: Investigations to expose suitable detection methods for routine hygienic monitoring	Experimental	Yes	Yes	No	No	No	Unclear	N/A	Unclear	unclear	59	12	rack-filtration	Tecniplast	60	weekly	N/A	Yes	Rack Washer and Autoclaved	Mechanical Washer and Autoclaved	SW/CD1/ICR	MF	Murine Astrovirus, Myocoptes musculinus	PCR positive rates, serology	N/A	N/A	N/A	EDT more effective than SBS. M. musculinus not detected by SBS.	N/A	WoodShavings
Leblanc	2014	Journal of the American Association for Laboratory Animal Science	False-Positive Results after Environmental Pinworm PCR Testing due to Rhabditid Nematodes in Corncob Bedding	Experimental and Case Study	Yes	Yes	No	Yes	No	Media, Non-Adhesive Swab	N/A	flocked swabs, filter paper	replacement	14000	Unclear	Rack-filtration	Allentown	60 to 70	Unclear	N/A	Yes	Rack Washer ( + 180oF rinse) and Autoclaved	Autoclaved	SW/CD1/ICR	F	Aspiculuris tetraptera	fecal flotation and PCR positive rates	N/A	N/A	N/A	EDT is not efficient in detecting pinworms in a naturally infected mouse colony. Additional studies are warranted to determine the sensitivity of PCR testing of exhaust-manifold samples in detecting pinworms throughout large, naturally infected mouse colonies	Fecal sampling was suprior in detecting pinworms than EAD which yielded false positive results.	Corncob
Luchins	2020a	Journal of the American Association for Laboratory Animal Science	Detection of Lactate Dehydrogenase Elevating Virus in a Mouse Vivarium Using an Exhaust Air Dust Health Monitoring Program	Case Study	No	Yes	No	No	No	Media, Adhesive Swab	N/A	adhesive swabs, "exhaust air collection media"	replacement	9	N/A	Rack-filtration	Allentown	60	Quarterly	N/A	Yes	Rack Washer ( + 180oF rinse) and Autoclaved	Mechanical Washer (+ 180oF) and autoclaved	Other	MF	Lactate dehydrogenase elevating virus	PCR positive rates, serology	N/A	N/A	N/A	Compared with SBS, EDT provides increased sensitivity for the detection of multiple pathogens. environmental PCR analysis as a method for detection of an LDV infection in a mouse vivarium.	horizontal plenum swab testing is not the best method for confirmatory testing of LDV, given that the virus is usually present in low copy numbers due to its limited transmission properties.	Corncob
Luchins	2020b	Journal of the American Association for Laboratory Animal Science	Cost Comparison of Rodent Soiled Bedding Sentinel and Exhaust Air Dust Health-Monitoring Programs	Experimental	Yes	Yes	No	No	No	N/A	N/A	N/A	replacement	21000	52	Rack-filtration	Allentown	Unclear	Unclear	N/A	Yes	Unclear	Mechanical Washer (+ detergent) and Autoclaved	SW/CD1/ICR	F	N/A	Monetary cost (US Dollars) and Time cost (hours annually)	The EAD program was found to be 26% less expensive than SBS	In addition to these cost savings, EAD decreased the amount of time spent by the staff on heath-monitoring activities. For veterinary technicians, this decrease in time was calculated as a savings of 150 h annually, almost 3 h each week	1676	Cost and time wise EDT is much more effective and efficent than SBS monitoring.	N/A	Corncob
Lupini	2023	World Journal of Microbiology and Biotechnology	Microbiota and environmental health monitoring of mouse colonies by metagenomic shotgun sequencing	Experiemental	No	Yes	No	Yes	No	Media	N/A	Exhaust dust collection filters “Interceptor"	replacement	16	4	Rack-filtration	Tecniplast	70	4 weeks	N/A	Unclear	Unclear	Unclear	C57BL/6	Unclear	Helicobacter typhlonius, Tritrichomonas muris, Helicobacter hepaticus, Chlamydia muridarum, Pasteurella pneumotropica, Myocoptes musculinus, Citrobacter rodentium, Aspiculuris tetraptera, Spironucleus muris, Entamoeba muris, and Syphacia obvelata	PCR positive rates	the possibility to avoid the sampling of feces from individual cages with a reduction of the costs of purification of nucleic acids	the possibility to avoid the sampling of feces from individual cages with a reduction of the costs of purification of nucleic acids and the costs related to time spent by the staff on health-monitoring activities	N/A	mNGS results revealed correspondence between microbiome composition from fecal pellets and filter, including pathogenic bacteria (Helicobacter hepaticus, Helicobacter typhlonius, Chlamydia muridarum, Rodentibacter pneumotropicus, Citrobacter rodentium), intestinal protozoa (Tritricho- monas muris, Spironucleus muris) nematoda (Aspiculuris tetraptera) and eukaryotic parasites (Myocoptes musculinus…	N/A	Unclear
Mahabir	2019	Journal of the American Association for Laboratory Animal Science	Comparison of two prevalent individually ventilated caging systems for detection of murine infectious agents via exhaust air particles	Experimental	No	Yes	No	Yes	No	Media, Non-Adhesive Swab	N/A	electrostaticfilter-like dual-fiber material, unclear sterile swabs	replacement	60	12	Rack-filtration	Allentown & Tecniplast	50	2 weeks	N/A	Yes	UV santiation and surface disinfecting detergent	Autoclaved	C57BL/6	M	Entamoeba, Helicobacter hepaticus, Helicobacter typhlonius, Helicobacter ganmani, and Pasteurella pneumotropica	PCR positive rates	N/A	N/A	N/A	After three months of monitoring, EDT allowed detection of Helicobacter, Pasteurella and Entamoeba. Use of EDT for RHM reduces the number of mice used.	N/A	Unclear
Mailhiot	2020	Journal of the American Association for Laboratory Animal Science	Comparing Mouse Health Monitoring Between Soiled-bedding Sentinel and Exhaust Air Dust Surveillance Programs	Experimental	Yes	Yes	No	No	No	Media, Non-Adhesive Swab	N/A	Sentinel EAD Collection Media, unclear swabs	replacement	1890	48	Rack-filtration	Allentown	Unclear	8 weeks	N/A	Yes	Rack Washer ( + 180oF rinse)	Autoclaved	SW/CD1/ICR	F	Murine norovirus, mouse hepatitis virus, sendai virus, pneumonia virus of mice, minute virus of mice, mouse parvovirus, theiler murine encephalomyelitis virus, reovirus, mouse rotavirus, ectromelia virus, lymphocytic choriomenigitis virus, mouse cytomegalovirus, mouse adenovirus, hantavirus, lactate dehydrogenase-elevating virus, Heliobacter spp., rodentibacter spp., mycoplasma pulmonis, salmonel…	McNemar exact test results using PCR positive rates	"reduces costs 3-fold"	N/A	1700	EDT can be implemented to replace SBS health monitoring. Overall sensitivity of EDT proving superior for detection of the bacteria described, and the equivalent detection of MN.	N/A	Corncob
Manuel	2016	Journal of the American Association for Laboratory Animal Science	Surveillance of a Ventilated Rack System for Corynebacterium bovis by Sampling Exhaust-Air Manifolds	Experimental	No	Yes	No	No	No	Media, Non-Adhesive Swab	N/A	dry swabs, filter fabric	additional tool	12	2	Rack-filtration	Allentown	40.7 ± 2.7	weekly	N/A	Yes	Rack washer (+ detergent, + 180oF rinse) and autoclaved	Autoclaved	Nude	F	C. bovis	qPCR positive rates	N/A	N/A	N/A	EDT sampling was effective for rapid detection	N/A	WoodShavings_Aspen
Manuel	2017	Journal of the American Association for Laboratory Animal Science	Detection and Elimination of Corynebacterium bovis from Barrier Rooms by Using an Environmental Sampling Surveillance Program	Case Study	No	Yes	No	No	No	Non-Adhesive Swab	N/A	dry swabs	additional tool	2	8	Rack-filtration	Allentown	40	weekly	N/A	Yes	Hand sanitized with disinfectant or detergent	Autoclaved	Nude	M	C. bovis	qPCR positive rates	N/A	N/A	N/A	Use of EDT was effective for identifying rack rows containing C. bovis.	N/A	WoodShavings_Aspen
Miller	2016a	Journal of Veterinary Science & Technology	Exhaust Air Particle PCR Detects Helicobacter hepaticus Infections at LowPrevalence	Experimental	No	Yes	No	No	No	Media	N/A	gauze filter, filter paper	replacement	63	3	Rack-filtration	Tecniplast	60	weekly	N/A	Yes	Rack Washer and Autoclaved	Unclear	SW/CD1/ICR	F	H. hepaticus	fecal PCR and EAP-PCR positive rates	N/A	N/A	N/A	We demonstrated that EDT is a reliable strategy to identify H. hepaticus infections in mouse colonies housed in IVC systems even at low prevalence.	N/A	WoodShavings_Poplar
Miller	2016b	Journal of the American Association for Laboratory Animal Science	Exhaust Air Dust Monitoring is Superior to Soiled Bedding Sentinels for the Detection of Pasteurella pneumotropica in Individually Ventilated Cage Systems3	Experimental	Yes	Yes	No	No	No	Media, Non-Adhesive Swab	N/A	flocked swabs, gauze pieces, prefilter material	replacement	56	12	Rack-filtration	Tecniplast	60	weekly	N/A	Yes	Rack Washer and Autoclaved	Autoclaved	SW/CD1/ICR	MF	Pasteurella pneu- motropica	PCR positive rates, serology	"simple and low-cost sampling method has great potential to become a useful tool for primary health monitoring and surveillance of rodent populations"	N/A	N/A	EDT provides a sensitive, simple, and reliable approach for Pp identification in laboratory mice.	N/A	WoodShavings_Poplar
Miller	2018	Laboratory Animals	Environmental samples make soiled bedding sentinels dispensable for hygienic monitoring of IVC-reared mouse colonies	Experimental	Yes	Yes	No	No	No	Media	N/A	gauze pices	replacement	5004	12	Rack-filtration	Tecniplast	60	3 weeks	N/A	Yes	Rack Washer and Autoclaved	Autoclaved	SW/CD1/ICR	F	Murine norovirus, Helicobacter spp., P. pneumotropica, Klebsiella oxytoca, other Pasreurellaceae, Pneumocystis murina, Staphylococcus aureus, proteus mirabilis, aspiculuris spp., Tritrichomonas, Entamoeba, Ectoparasites	Overall PCR positive rates	"it also allowed us to save money, because testing for single agents is much less expensive than testing for a whole panel of agents."	N/A	1000	EDT IVC reared mouse colonies is feasible. We provided evidence that our SBS are completely replaceable by EDT	N/A	WoodShavings_Poplar
Niimi	2018	Japanese Journal of Veterinary Research	The SentinelTM EADR program can detect more microorganisms than bedding sentinel animals	Experimental	Yes	Yes	No	Yes	No	Unclear	N/A	Unclear	replacement	Unclear (4 IVC Racks)	12	Rack-filtration	Allentown	60	quarterly	N/A	Unclear	Unclear	Unclear	SW/CD1/ICR	Unclear	Corynebacterium kutscheri Mycoplasma pulmonis Mycoplasma spp. Salmonella spp. Citrobacter rodentium Pasteurella pneumotropica (Heyl) Pasteurella pneumotropica (Jawetz) Pseudomonas aeruginosa Staphylococcus aureus Clostridium piliforme CAR bacillus Helicobacter hepaticus Syphacia obvelata Aspiculuris tetraptera Giardia spp. Entamoeba spp. Tritrichomonas spp. Spironucleus muris Myocoptes musculinus…	PCR positive rates	N/A	N/A	N/A	EDT is more sensitive than SBS. An advantage of EDT is that it can reduce the need for sentinel animals, which is in keeping with the 3Rs (replacement, reduction and refinement).	N/A	WoodShavings_Aspen
O’Connell	2021	Journal of the American Association for Laboratory Animal Science	Evaluation of In-cage Filter Paper as a Replacement for Sentinel Mice in the Detection of Murine Pathogens	Experimental	Yes	No	Yes	No	No	N/A	Media	filter paper	replacement	7	8	Rack-filtration	Allentown	Unclear	monthly	Agitation, Dreadging	Yes	Unclear	Autoclaved	SW/CD1/ICR	F	MHV, MNV, MPV, MVM, TMEV S. obvelata, and A. tetraptera	PCR positive rates, serology	"Direct sampling of colony animals eliminates...the cost of purchasing additional sentinel animals" "The number of contact or soiled-bedding sentinel animals required...can become costly and may not be feasible for many institutions"	N/A	N/A	Filter papers placed on the floor of cages that contain soiled bedding from pet-store mice is an effective method to detect many murine pathogens transmitted by the fecal–oral route, including bacteria, endoparasites, and viruses	N/A	Corncob
Parkinson	2011	Journal of Visualized Experiments	Diagnosis of Ecto- and Endoparasites in Laboratory Rats and Mice	Case Study	No	No	No	Yes	Yes	N/A	N/A	Unclear	Unclear	N/A	N/A	N/A	N/A	N/A	Unclear	N/A	Unclear	Unclear	Unclear	Other	N/A	Protozoa, Metazoa, Pinworm Tapeworm, Other roundworms, Lice, Mites, Fleas, Ticks	suitability of the method for detection of the parasite in question	N/A	N/A	N/A	Fecal flotation effective at detecting protozoa, metazoa, pinworm Tapeworm, other roundworms, mites. PCR effective at detecting protozoa, pinworm, mites.	Fecal flotation more effective than PCR.	Unclear
Pettan-Brewer	2020	Journal of the American Association for Laboratory Animal Science	Adoption of Exhaust Air Dust Testing in SPF Rodent Facilities	Experimental	No	Yes	No	Yes	No	Media, Adhesive Swab	N/A	sticky swabs, in-line collection media (in-line EAD collection media strips )	replacement	8120	16	Rack-filtration	Allentown	Unclear	16 weeks	N/A	No	Rack Washer	Unclear	Other	Unclear	Helicobacter spp. Murine norovirus	PCR positive rates	included… cost savings.	N/a	2500	EDT is effective as a health monitoring tool.	Media slightly more effective than swabs. Tthe use of media could improve detection of intermittent infection or shedding of excluded agents due to the consistent presence of media in the airflow over a period of time.	Unclear
Ragland	2019	Journal of the American Association for Laboratory Animal Science	PCR Prevalence of Murine Opportunistic Microbes and their Mitigation by Using Vaporized Hydrogen Peroxide	Experimental	No	Yes	No	Yes	No	Non-Adhesive Swab	N/A	flocked swabs	additional tool	126	48	Rack-filtration	Tecniplast	Unclear	monthly	N/A	No	Rack washer ( + 180oF rinse)	Mechanical Washer (180oF rinse)	Other	Unclear	Staphylococcus xylosus, Klebsiella oxytoca, Klebsiella pneumoniae, Proteus mirabilis, Pseudomonas aeruginosa, Staphylococcus aureus, Pasteurella pneumotropica biotype Heyl Pasteurella pneumotropica biotype Jawetz, Corynebacterium kutscheri; β-hemolytic Streptococcus groups A, B, C, and G; Pneumocystis murina; and Citrobacter rodentium.	PCR positive rates	N/A	N/A	N/A	These findings extend prior reports regarding the utility of EDT as a component of murine health surveillance and are especially applicable to improved health monitoring of immunodeficient mice, in which such agents serve as opportunistic pathogens	N/A	Paper
Scavizzi	2021	Animal Microbiome	A comprehensive approach for microbiota and health monitoring in mouse colonies using metagenomic shotgun sequencing	Experimental	Yes	No	No	Yes	No	N/A	N/A	Unclear	additional tool	Unclear	12	Rack-filtration	Tecniplast	Unclear	quarterly	N/A	Yes	Unclear	Autoclaved	C57BL/6	MF	Helicobacter hepaticus Helicobacter typhlonius Entamoeba muris Tritrichomonas muris Murine Norovirus Chlamydia muridarum Staphylococcus aureus Streptococcus pyogenes Pasteurella pneumotropica Citrobacter rodentium Myocoptes musculinus Spironucleus muris Aspiculuris tetraptera Syphacia obvelata	PCR and mNGS positive rates	costs associated with this technology are becoming more affordable and are now comparable, if not advantageous, compared with the costs associated with multiple single-strain PCR testing	N/A	N/A	EHM more effective than control: in comparison with standard approaches, which require multiple types of test, NGS assay can detect bacteria, fungi, DNA and RNA viruses, and eukaryotic parasites from fecal pellets in a single test with the same amount of accuracy	N/A	Corncob
Schlapp	2018	Annals of the Brazilian Academy of Sciences	Establishment of an environmental microbiological monitoring program in a mice barrier facility	Experimental	Yes	Yes	No	No	No	Media, Non-Adhesive Swab	N/A	phosphate buffered saline swabs, exhaust air dust	additional tool	56	16-24	Rack-filtration	Tecniplast	Unclear	weekly	N/A	Yes	Rack Washer ( + 180oF rinse) and Autoclaved	Mechanical Washer (+ 180oF) and autoclaved	Other	F	Mycoplasma pulmonis, Ectromelia virus, Epizootic Diarrhea of Infant Mice virus (EDIM), Lymphocytic Choriomeningitis Virus (LCMV), Mouse Hepatitis Virus (MHV), Mouse Norovirus (MNV), Mouse Parvovirus (MPV), Minute Virus of Mice (MVM), Pneumonia Virus of Mice (PVM), Reovirus 3 (REO3), Sendai virus, and Theiler’s Murine Encephalomyelitis Virus (TMEV).	colony forming units, PCR, and necroscopy positive rates	" Our results would encourage the staff of other Latin America research animal facilities to establish this kind of monitoring programs that are inexpensive and easy to carry out."	N/A	N/A	EDT is effective as a methof of early warning detection of problems related to cleaning procedures and failure of air conditioning equipments. (effective as additional tool to SBS)	Both sedimentation and swabbing were equally effective but a longer exposition time of sedimentation plates is neccesary to fulfill GMP Grade C recommendations with absolute rigor could affect our initial assumption.	Unclear
Srinivasan	2021	Indian Journal of Animal Research	Non-Invasive Fecal Based PCR Assays for Detection of Mouse Parvo Virus and Minute Virus of Mice in Laboratory Mice	Experimental	No	No	No	Yes	No	N/A	N/A	N/A	replacement	Unclear (37 mice)	Unclear	Static	Unclear	Unclear	Unclear	N/A	Yes	N/A	Autoclaved	SW/CD1/ICR	Unclear	Mouse Parvo Virus and Minute Virus of Mice	PCR positive rates, serology	N/A	N/A	N/A	Our findings indicate that the fecal-PCR assay may be a useful, non-invasive and sensitive diagnostic tool in the ante-mortem detection of MPV and MVM in the health monitoring program.	N/A	Corncob
Srinivasan	2022	Indian Journal of Animal Research	RT-PCR Assay for Detection of Enterotropic Strains of Mouse Hepatitis Virus in Faecal Samples	Experimental	No	No	No	Yes	No	N/A	N/A	N/A	replacement	Unclear (36 mice)	Unclear	Static	Unclear	Unclear	Unclear	N/A	Yes	N/A	Autoclaved	SW/CD1/ICR	Unclear	Mouse Hepatitis Virus (MHV)	PCR positive rates, serology	ELISA is the common serological method for the detection of the prevalence of MHV in laboratory mice. However, it cannot detect early infection, induction of antibody response requires 10-14 days post-infection and it cannot be applied to immunodeficient animals (Wan et al. 2006). It is also prohibitively costly for the government academic institutions in India.	N/A	N/A	The results of the prevalence study with RT-PCR and ELISA indicate that the faecal-PCR assays may be useful as a non-invasive diagnostic tool for the rapid detection of active MHV infection.	N/A	Corncob
Tierce	2022	Journal of the American Association for Laboratory Animal Science	Detection and Transmission of Proteus mirabilis in Immunodeficient Mice	Experimental	Yes	No	No	Yes	No	N/A	N/A	Unclear	additional tool	Unclear	10	Rack-filtration	Tecniplast	75	weekly	N/A	Unclear	Unclear	Unclear	Other	Unclear	Proteus mirabilis	Feces, oral swabs, and body swab PCR rates, culture positive rates	N/A	N/A	N/A	Our findings suggest that PCR testing of dirty-bedding sentinels alone is not sufficient for the detection of P. mirabilis in mouse colonies. Direct-contact sentinels and testing of colony mice—especially if immunocompromised—with adjunct culture may facilitate successful bioexclusion....our recommendations regarding animal health- surveillance programs include the use of direct-contact sentinels…	N/A	Corncob
Varela	2022	Journal of the American Association for Laboratory Animal Science	Using Sterile Flocked Swabs as an Alternative Method for Rodent Health Monitoring	Experimental	Yes	Yes	Yes	Yes	No	Media	Non-Adhesive Swabs	Flocked swabs, autoclaved spatula to sterile culture dish	replacement	1000	13	Rack-filtration	Tecniplast	60	quarterly	Agitation, Dreadging	Yes	Autoclaved	Autoclaved	C57BL/6	Unclear	MNV, MPV, Helicobacter spp., H. bilis, H. ganmani, H. hepaticus, H.mastomyrinus, H. typhlonius, Proteus mirabilis, Staphylococcus xylosus, Rodentibacter pneumotropicus, R. Heylii, ntamoeba muris, Spironucleus muris,Tritrichomonas muris, and Radfordia/Myobia	PCR positive rates	"Moreover, the collection of blood and fecal samples from soiled-bedding sentinels can be labor-intensive, and this method can be expensive in terms of maintenance and animal costs." "Therefore, thorough sanitation of the equipment is necessary, including changing of exhaust prefilters; baseline testing should be performed before placing new cages of mice on the rack. This testing process, althou…	"the collection of blood and fecal samples from soiled-bedding sentinels can be labor-intensive." "CF sampling as performed in this study could be con-sidered the most comprehensive method because we collected samples from all cages in each colony. However, this sampling method is impractical for routine HM because it is laborious" "Advantages of the SFS method include no labor required to check …	N/A	"Overall, the diagnostic agreement that we observed demonstrates that the SFSB method is comparable in efficacy to other testing methods (EDT) and superior to monitoring the feces of SBS for the detection of infectious agents"	N/A	Corncob
Winn	2022	Journal of the American Association for Laboratory Animal Science	Using Filter Media and Soiled Bedding in Disposable Individually VentilatedCages as a Refinement to Specific Pathogen-free Mouse Health Monitoring Programs	Experimental	Yes	No	Yes	Yes	No	N/A	Media, Adhesive Swab, Non-Adhesive Swab	pink sticky swabs, flocked swabs, sentinel filter, and preinstalled lid exhaust filter	replacement	32	12	cage-filtration	Innovive	70	quarterly	Agitation	No	PCR-validated vaporized hydrogen peroxide exposure	Unclear	SW/CD1/ICR	F	Helicobacter spp., Astrovirus-1, S.aureus, LCMV, LDV, MAV 1 and 2, MHV, Mouse norovirus (MNV), Mousepox (Ectromelia) virus, mouse parvovirus (MPV/MVM), MRV (EDIM), MuCPV, PVM, REO, SEND, TMEV/GDVII, Beta-hemolytic Streptococcus (Groups A, B, C, and G), B. bronchiseptica, B. pseudohinzii, Campylobacter spp., C. bovis, Filobacter rodentium, C. kutscheri, C.piliforme, K. oxytoca, K. pneumoniae, Heli…	fecal, swab, and filter PCR positive rates	"By moving toward this strategy at all sites using this cage system type, we anticipate reduced costs associated with our health monitoring programs due to eliminating the use of live sentinels and associated care and husbandry"	"Although collection of soiled bedding is still necessary, these methods are comparable to historical husbandry operations that use sentinel mice, requiring little alteration of staff scheduling and saving time and money due to lack of need for sentinel mouse ordering, associated care, and more complicated sample collection"	N/A	SFSB is comparable to historical SBS. SFSB was just as effective as methods that use sentinel mice for detection of Astrovirus-1, SFB, and Helicobacter ganmani, but did not detect H. hepaticus from one of 2 racks detected by the sentinel mouse lid filter PCR. We suspect that this discrepancy is due to study limitations.	In conclusion, filter media in mouse-free cages that receive soiled bedding appears to detect more prevalent pathogens as reliably as filter lid PCR for SPF health monitoring.	WoodShavings_Cellulose
Zorn	2016	Laboratory Animals	Murine norovirus detection in the exhaust air of IVCs is more sensitive than serological analysis of soiled bedding sentinels	Experimental	Yes	Yes	No	No	No	Media	N/A	gauze pieces	additional tool	315	12	Rack-filtration	Tecniplast	60	weekly	N/A	Unclear	Autoclaved	Unclear	Other	MF	murine norovirus	Seropositivitity rate, positive PCR results	N/A	N/A	N/A	EHM is more effective than SBS: Under field conditions, routine soiled bedding sentinel health monitoring in our animal facility failed to identify 67% (n 1⁄4 85) of positive samples by RT–qPCR of exhaust air particles. Thus, this method proved to be highly sensitive and superior to soiled bedding sentinels in the reliable detection of MNV.	N/A	WoodShavings_Poplar

## Sheet: Bias Assessment
First Author	Year	Journal	Title	Were the groups similar at baseline or were they adjusted for confounders in the analysis? (e.g., similar situation for SBS & EHM)	Were animals/cages selected at random for outcome assessment?	Was the outcome assessor blinded? (e.g., if the samples were analyzed in house, was the assessor blinded)	Were incomplete outcome data adequately addressed? (e.g., was EHM and SBS have equal numbers)	Are reports of the study free of selective outcome reporting? (e.g., was everything reported in the results said in the methods section)	Was the study apparently free of other problems that could result in high risk of bias?	Notes
Eichner	2023	Journal of the American Association for Laboratory Animal Science	Assessing Methods for Replacement of Soiled Bedding Sentinels in Cage-level Exhaust IVC Racks	No	Not applicable	Unclear	No	Yes	No	Stats inappropriate & SBS samples included fecal samples from colony so confounded with DCS
Miller	2018	Laboratory Animals	Environmental samples make soiled bedding sentinels dispensable for hygienic monitoring of IVC-reared mouse colonies	No	Not applicable	Unclear	Not applicable	Yes	No	Potential "over-pooling" of EDT samples, Infected mice removed before guaze installed and ony left for 3 weeks
Bauer	2016	Journal of the American Association for Laboratory Animal Science	Influence of Rack Design and Disease Prevalence on Detection of Rodent Pathogens in Exhaust Debris Samples from Individually Ventilated Caging Systems	Yes	Not applicable	Unclear	Not applicable	Yes	No	Small rudimentary filter paper used
Butt	2023	Microorganisms	Why serology just is not enough: Strategic parvovirus risk assessment using a novel qPCR assay	Not applicable	Not applicable	Not applicable	Not applicable	Not applicable	Not applicable	Only 1 type of EHM evaluated, no groups to compare
Chou	2020	Taiwan Veterinary Journal	NOVEL PCR ASSAYS FOR THREE FUR MITES IN NATURALLY INFECTED MICE WITHOUT ANIMAL SACRIFICE	Not applicable	Not applicable	Not applicable	Not applicable	Not applicable	Not applicable	Only 1 type of EHM evaluated, no groups to compare
Clancy	2022	Comparative Medicine	Identification and Control of an Ornithonyssus bacoti Infestation in a Rodent Vivarium by Using Molecular Diagnostic Techniques	Not applicable	Not applicable	Not applicable	Not applicable	Not applicable	Not applicable	Case Report
Compton	2015	Journal of the American Association for Laboratory Animal Science	Effect of Cage-Wash Temperature on the Removal of Infectious Agents from Caging and the Detection of Infectious Agents on the Filters of Animal Bedding-Disposal Cabinets by PCR Analysis	Not applicable	Not applicable	Not applicable	Not applicable	Not applicable	Not applicable	Only 1 type of EHM evaluated, no groups to compare
Luchins	2020a	Journal of the American Association for Laboratory Animal Science	Detection of Lactate Dehydrogenase Elevating Virus in a Mouse Vivarium Using an Exhaust Air Dust Health Monitoring Program	Not applicable	Not applicable	Not applicable	Not applicable	Not applicable	Not applicable	Only 1 type of EHM evaluated, no groups to compare
Luchins	2020b	Journal of the American Association for Laboratory Animal Science	Cost Comparison of Rodent Soiled Bedding Sentinel and Exhaust Air Dust Health-Monitoring Programs	Not applicable	Not applicable	Not applicable	Not applicable	Not applicable	Not applicable	Cost comparison
Manuel	2016	Journal of the American Association for Laboratory Animal Science	Surveillance of a Ventilated Rack System for Corynebacterium bovis by Sampling Exhaust-Air Manifolds	Not applicable	Not applicable	Not applicable	Not applicable	Not applicable	Not applicable	Only 1 type of EHM evaluated, no groups to compare
Manuel	2017	Journal of the American Association for Laboratory Animal Science	Detection and Elimination of Corynebacterium bovis from Barrier Rooms by Using an Environmental Sampling Surveillance Program	Not applicable	Not applicable	Not applicable	Not applicable	Not applicable	Not applicable	Only 1 type of EHM evaluated, no groups to compare
Miller	2016a	Journal of Veterinary Science & Technology	Exhaust Air Particle PCR Detects Helicobacter hepaticus Infections at LowPrevalence	Not applicable	Not applicable	Not applicable	Not applicable	Not applicable	Not applicable	Only 1 type of EHM evaluated, no groups to compare
Parkinson	2011	Journal of Visualized Experiments	Diagnosis of Ecto- and Endoparasites in Laboratory Rats and Mice	Not applicable	Not applicable	Not applicable	Not applicable	Not applicable	Not applicable
Srinivasan	2021	Indian Journal of Animal Research	Non-Invasive Fecal Based PCR Assays for Detection of Mouse Parvo Virus and Minute Virus of Mice in Laboratory Mice	Not applicable	Not applicable	Not applicable	Not applicable	Not applicable	Not applicable
Srinivasan	2022	Indian Journal of Animal Research	RT-PCR Assay for Detection of Enterotropic Strains of Mouse Hepatitis Virus in Faecal Samples	Not applicable	Not applicable	Not applicable	Not applicable	Not applicable	Not applicable
Ragland	2019	Journal of the American Association for Laboratory Animal Science	PCR Prevalence of Murine Opportunistic Microbes and their Mitigation by Using Vaporized Hydrogen Peroxide	Yes	Not applicable	Unclear	Not applicable	Yes	Yes
Niimi	2018	Japanese Journal of Veterinary Research	The SentinelTM EADR program can detect more microorganisms than bedding sentinel animals	No	Not applicable	Unclear	Not applicable	Yes	Yes	Sentinels were exposed for more than 3 months
Compton	2017	Journal of the American Association for Laboratory Animal Science	Murine Astrovirus Infection and Transmission in Neonatal CD1 Mice	Yes	Not applicable	Unclear	Not applicable	Yes	Yes
Gerwin	2017	Journal of the American Association for Laboratory Animal Science	PCR Testing of IVC Filter Tops as a Method for Detecting Murine Pinworms and Fur Mites	Yes	Not applicable	Unclear	Not applicable	Yes	Yes
Hanson	2021	Journal of the American Association for Laboratory Animal Science	PCR Testing of Media Placed in Soiled Bedding as a Method for Mouse Colony Health Surveillance	Yes	Not applicable	Unclear	Not applicable	Yes	Yes
Iwantschenko	2022	Laboratory Animals	Why serology just is not enough: Strategic parvovirus risk assessment using a novel qPCR assay	Yes	Not applicable	Unclear	Not applicable	Yes	Yes
Korner	2019	PLOS One	Detection of Murine Astrovirus and Myocoptes musculinus in individually ventilated caging systems: Investigations to expose suitable detection methods for routine hygienic monitoring	Yes	Not applicable	Unclear	Not applicable	Yes	Yes
Leblanc	2014	Journal of the American Association for Laboratory Animal Science	False-Positive Results after Environmental Pinworm PCR Testing due to Rhabditid Nematodes in Corncob Bedding	Yes	Not applicable	Unclear	Not applicable	Yes	Yes
Lupini	2023	World Journal of Microbiology and Biotechnology	Microbiota and environmental health monitoring of mouse colonies by metagenomic shotgun sequencing	Yes	Not applicable	Unclear	Not applicable	Yes	Yes
Mahabir	2019	Journal of the American Association for Laboratory Animal Science	Comparison of two prevalent individually ventilated caging systems for detection of murine infectious agents via exhaust air particles	Yes	Not applicable	Unclear	Not applicable	Yes	Yes
Mailhiot	2020	Journal of the American Association for Laboratory Animal Science	Comparing Mouse Health Monitoring Between Soiled-bedding Sentinel and Exhaust Air Dust Surveillance Programs	Yes	Not applicable	Unclear	Not applicable	Yes	Yes
Pettan-Brewer	2020	Journal of the American Association for Laboratory Animal Science	Adoption of Exhaust Air Dust Testing in SPF Rodent Facilities	Yes	Not applicable	Unclear	Not applicable	Yes	Yes
Varela	2022	Journal of the American Association for Laboratory Animal Science	Using Sterile Flocked Swabs as an Alternative Method for Rodent Health Monitoring	Yes	Not applicable	Unclear	Not applicable	Yes	Yes
Winn	2022	Journal of the American Association for Laboratory Animal Science	Using Filter Media and Soiled Bedding in Disposable Individually VentilatedCages as a Refinement to Specific Pathogen-free Mouse Health Monitoring Programs	Yes	Not applicable	Unclear	Not applicable	Yes	Yes
Zorn	2016	Laboratory Animals	Murine norovirus detection in the exhaust air of IVCs is more sensitive than serological analysis of soiled bedding sentinels	Yes	Not applicable	Unclear	Not applicable	Yes	Yes
Jacobsen	2005	Laboratory Animals	Monitoring a mouse colony for Helicobacter bilis using a Helicobacter-genus-specific nested PCR	Yes	Yes	Unclear	Not applicable	Yes	Yes
Jensen	2013	Journal of the American Association for Laboratory Animal Science	PCR Testing of a Ventilated Caging System to Detect Murine Fur Mites	Yes	Not applicable	Yes	Not applicable	Yes	Yes
Compton	2004	Comparative Medicine	Efficacy of Three Microbiological Monitoring Methods in a Ventilated Cage Rack	Yes	Not applicable	No	Not applicable	Yes	Yes
Scavizzi	2021	Animal Microbiome	A comprehensive approach for microbiota and health monitoring in mouse colonies using metagenomic shotgun sequencing	Yes	Not applicable	Unclear	Not applicable	Yes	Yes
Kapoor	2017	Journal of the American Association for Laboratory Animal Science	Evaluation of Anthelmintic Resistance and Exhaust Air Dust PCR as a Diagnostic Tool in Mice Enzootically Infected with Aspiculuris tetraptera	Yes	Not applicable	Unclear	Not applicable	Yes	Yes
Kim	2022	Laboratory Animals	Evaluation of exhaust air dust polymerase chain reaction as a supplement method for soiled bedding sentinel monitoring in specific pathogen free mouse facility using two different individually ventilated cage racks	Yes	Not applicable	Unclear	Not applicable	Yes	Yes
Schlapp	2018	Annals of the Brazilian Academy of Sciences	Establishment of an environmental microbiological monitoring program in a mice barrier facility	Yes	Not applicable	Unclear	Not applicable	Yes	Yes
Buchheister	2020	Laboratory Animals	One for two: A novel and highly sensitive virulence factor-based quantitative polymerase chain reaction assay for the simultaneous detection of Rodentibacter pneumotropicus and Rodentibacter heylii in environmental sample material	Yes	Not applicable	Yes	Not applicable	Yes	Yes
Miller	2016b	Journal of the American Association for Laboratory Animal Science	Exhaust Air Dust Monitoring is Superior to Soiled Bedding Sentinels for the Detection of Pasteurella pneumotropica in Individually Ventilated Cage Systems3	Yes	Not applicable	Unclear	Yes	Yes	Yes
O’Connell	2021	Journal of the American Association for Laboratory Animal Science	Evaluation of In-cage Filter Paper as a Replacement for Sentinel Mice in the Detection of Murine Pathogens	Yes	Not applicable	Unclear	Yes	Yes	Yes
Dubelko	2018	Journal of the American Association for Laboratory Animal Science	PCR Testing of Filter Material from IVC Lids for Microbial Monitoring of Mouse Colonies	Yes	Yes	Unclear	Yes	Yes	Yes
Tierce	2022	Journal of the American Association for Laboratory Animal Science	Detection and Transmission of Proteus mirabilis in Immunodeficient Mice	Yes	Not applicable	Yes	Yes	Yes	Yes

## Sheet: Data Explanation_Terminology
Column Name	Column Description
First Author	First Author of the Article
Year	Year of Publication
Terminology for HM	A list of all the terms used for health monitoring within the article
Health	Yes indicates the term was used. Blank indicates the term was not used.
Microbiological or Microbiota
Hygeine
Monitoring
Surveillence
Routine
# Terms HM	A count of the total terms used for health monitoring
Terminology for EHM	A list of all the terms used for environmental health monitoring within the article.
Environmental	Yes indicates the term was used. Blank indicates the term was not used.
Terminology for EDT	A list of all the terms used for exhaust dust testing within the article. Blank indicates no terms were used.
Exhaust	Yes indicates the term was used. Blank indicates the term was not used.
Dust
Air
Monitoring
Terminology for SFSB	A list of all the terms used for sentifel free soiled bedding within the article. Blank indicates no terms were used.
Terminology for DCS	A list of all the terms used for direct colony sampling within the article. Blank indicates no terms were used.
Terminology for REM	A list of all the terms used for research equipment monitoring within the article. Blank indicates no terms were used.

## Sheet: Terminology Coding
First Author	Year	Terminology for HM	Health	Microbiological or Microbiota	Hygeine	Monitoring	Surveillence	Routine	# Terms HM	Terminology for EHM	Environmental	Terminology for EDT	Exhaust	Dust	Air	Monitoring	Terminology for SFSB	Terminology for DCS	Terminology for REM
Bauer	2016	animal health monitoring, infectious disease monitoring, microbiologic monitoring, rodent health monitoring	Yes	Yes		Yes			4	environmental rack monitoring	Yes	.					.	.	.
Buchheister	2020	routine health monitoring, health monitoring, Hygienic monitoring of laboratory rodents	Yes		Yes	Yes		Yes	3	enviornmental sample material, environment-based sampling, environmental sampling strategies, enviornmental testing	Yes	exhaust air dust	yes	yes	yes
Butt	2023	health monitoring, routine monitoring	Yes			Yes		Yes	2
Chou	2020	routine health monitoring program, health monitoring of laboratory rodents,	Yes			Yes		Yes	2	Environmental monitoring, enviornment samples,	Yes
Clancy	2022	routine health monitoring	Yes			Yes		Yes	1	environmental health monitoring	Yes	exhaust air dust (EAD) testing, exhaust air dust (EAD) health monitoring	yes	yes	yes	yes		fecal samples
Compton	2017	routine microbiologic monitoring,		Yes		Yes		Yes	1	environmental monitoring,	Yes	Environmental air monitoring, exhaust air monitoring	yes		yes	yes
Compton	2004	microbiological monitoring		Yes		Yes			1			air monitoring methods, exhaust air monitoring, airflow monitoring, monitoring exhaust air filters	yes		yes	yes
Compton	2015	microbiological monitoring, health surveillance and control,	Yes	Yes		Yes	Yes		2	environmental sampling	Yes						PCR-based testing of the prefilter of the dump station
Dubelko	2018`	rodent health monitoring, microbial monitoring, hygienic monitoring of IVC-reared mouse colonies	Yes	Yes	Yes	Yes			3	environmental sampling, environmental monitoring	Yes	Exhaust air dust monitoring, exhaust plenum sampling from IVC racks	yes	yes	yes		PCR analysis of filter material from cage lids exposed to soiled bedding.	testing of filter material from cage lids
Eichner	2023	colony health surveillance, health monitoring	Yes			Yes	Yes		2	environmental health surveillance, environmental sampling, environmental samples	Yes						environmental samples collected from filter paper placed on the interior cage lid of an unoccupied cage containing soiled bedding, filter paper placed directly in soiled bedding of an un- occupied cage that contained soiled bedding, flocked swabs of an unoccupied cage that contained soiled bedding, and flocked swabs collected and pooled from both occupied SBS cages and colony mice
Gerwin	2017	colony health monitoring, microbiological monitoring	Yes	Yes		Yes			2	environmental testing, PCR testing of environmental samples, environmental PCR testing,	Yes	PCR analysis of filter media extract						direct testing of mice, testing of mouse samples	rack plenum testing
Hanson	2021	Rodent colony health surveillance, health monitoring, routine hygienic monitoring, microbiological monitoring	Yes	Yes	Yes	Yes	Yes	Yes	4	enviornmental sampling, environmental testing, PCR-based environmental testing,	Yes	exhaust air dust testing	yes	yes	yes		testing media in pooled soiled bedding samples		plenum testing
Iwantschenko	2022	routine health monitoring	Yes			Yes		Yes	1	environmental samples, environmental sampling strategy	Yes	cage-level exhaust air dust (EAD) pre- filter material was...collected	yes	yes	yes		Dirty bedding material	fecal pellets
Jacobsen	2005	Health monitoring	Yes			Yes			1									pooled fecal sampling
Jensen	2013	health surveillance program, health-monitoring program	Yes			Yes	Yes		2	PCR Testing of a Ventilated Caging System,
Kapoor	2017	health monitoring, Microbiological monitoring, diagnostic testing,	Yes			Yes			3	Enviornmental Sampling	Yes	Exhaust Air Dust PCR Testing,	yes	yes	yes			fecal centrifugation flotation
Kim	2023	health monitoring, health surveillance	Yes			Yes	Yes		2			EAD PCR monitoring, EAD PCR surveillance	yes	yes	yes	yes		PCR tests were performed on pooled fresh fecal samples
Korner	2019	health monitoring,	Yes			Yes			1	Enviornmental Sampling	Yes	exhaust air particle PCR, exhaust air dust analysis,	yes	yes	yes			cage swab
Leblanc	2014	health monitoring, health surveillance programs, diagnostic testing,	Yes			Yes	Yes		3	Environmental PCR testing	Yes							direct cecal examination	cage PCR testing
Luchins	2020	health monitoring, Microbiological monitoring, routine hygienic monitoring, diagnostic testing	Yes	Yes	Yes	Yes		Yes	4	Enviornmental samples	Yes	exhaust air dust health monitoring program, Exhaust air dust monitoring,	yes	yes	yes	yes
Luchins	2020	health monitoring, Microbiological monitoring, routine hygienic monitoring, diagnostic testing	Yes	Yes	Yes	Yes		Yes	4	environmental PCR analysis	Yes	exhaust dust health monitoring program	yes	yes	yes	yes
Lupini	2022	health surveillance, health monitoring	Yes			Yes	Yes		2	environmental samples	Yes	environmental air monitoring, environmental EAD analysis, exhaust air filter analysis	yes	yes	yes	yes		directly from fecal samples, assessed directly in fecal pellets, detection of mouse pathogens directly on colony animals
Mahabir	2019	microbiological monitoring, health monitoring,	Yes	Yes		Yes			2	environmental samples	Yes	Exhaust air dust monitoring, exhaust air particle capture,	yes	yes	yes	yes
Mailhiot	2020	health monitoring, Microbiological monitoring, routine hygienic monitoring, diagnostic testing	Yes	Yes	Yes	Yes		Yes	4	environmental PCR monitoring, environmental samples	Yes	Exhaust air dust monitoring, EAD monitoring, EAD surveillance, exhaust debris	yes	yes	yes	yes
Manuel	2016	microbiological monitoring, health surveillance,	Yes	Yes		Yes	Yes		2			Rack monitoring, HEM sampling, Sampling Exhaust-Air Manifolds,	yes		yes	yes		direct sampling
Manuel	2017	mouse health-surveillance program, Rodent health-monitoring program	Yes			Yes	Yes		2	Environmental sampling for the detection of rodent pathogens.	Yes	Rodent health-monitoring programs based on sampling an IVC system’s exhaust air dust, EAD testing by qPCR assay, qPCR evaluation of exhaust air dust, EAD sampling of the horizontal exhaust manifold,	yes	yes	yes	yes		individual cage sampling,
Miller	2016	Health monitoring, microbiological monitoring	Yes	Yes		Yes			2			testing of Exhaust Air Particle (EAP) samples by real-time PCR	yes		yes			direct sampling of resident animals, fecal samples,
Miller	2018	health monitoring, hygenic monitoring,	Yes		Yes	Yes			2	environmental monitoring	Yes	exhaust air particle samples	yes		yes
Miller	2016	health monitoring, routine health monitoring surveillances, hygienic monitoring, microbiological monitoring,	Yes	Yes	Yes	Yes	Yes	Yes	4	Enviornmental samples	Yes	Exhaust Air Dust Monitoring, EAD monitoring	yes	yes	yes	yes
Neubert	2021	health monitoring, routine health monitoring, quarterly surveillance, hygienic monitoring	Yes		Yes	Yes	Yes	Yes	3									fecal samples
Niimi	2018	monitoring the health status of rodents, microbiological monitoring, health monitoring surveillance	Yes	Yes		Yes	Yes		3	environmental PCR testing	Yes	exhaust air dust (EAD) monitoring ,	yes	yes	yes	yes		fecal samples collected from mice
O’Connell	2021	Health monitoring programs, microbiological monitoring, microbial monitoring, routine hygienic monitoring	Yes	Yes	Yes	Yes		Yes	4	environmental sampling, environmental sampling using PCR, Environmental PCR analysis	Yes	Exhaust air dust monitoring, exhaust air testing, exhaust air sampling, exhaust air dust PCR, Environmental PCR analysis of Sentinel EAD media	yes	yes	yes	yes		direct sampling of colony animals	sampling of in-cage filter paper
Parkinson	2011	health monitoring,	Yes			Yes			1										fecal collection, fecal floatation
Pettan-Brewer	2020	health monitoring, hygenic monitoring,	Yes		Yes	Yes			2			EAD PCR monitoring, health monitoring by real-time PCR assay of exhaust air dust samples, Exhaust air dust monitoring,	yes	yes	yes	yes
Ragland	2019	health monitoring, PCR monitoring for microbes, PCR surveillance monitoring, microbiological monitoring,	Yes	Yes		Yes	Yes		4	environmental sampling surveillance program	Yes	Exhaust Air Dust Monitoring,	yes	yes	yes	yes
Scavizzi	2021	Health monitoring, microbiota surveillance	Yes	Yes		Yes	Yes		2									Molecular detection (using PCR or real-time PCR) of mouse pathogens directly on colony animals
Schlapp	2018	Microbiological monitoring		Yes		Yes			1	Environmental monitoring program	Yes								environmental microbiological monitoring
Srinivasan	2021	health monitoring	Yes			Yes			1									Direct screening with PCR
Srinivasan	2022	health monitoring	Yes			Yes			1	non-invasive diagnostic tool								faecal-PCR assays, Faecal PCR assay
Tierce	2022	animal health screening, animal health- surveillance program, rodent colony health monitoring, routine colony health surveillance	Yes			Yes	Yes	Yes	4	PCR testing of environmental samples	Yes							samples of feces
Varela	2022	Routine health monitoring, routine colony health monitoring,	Yes			Yes		Yes	3	rack-level environmental sampling, rack-level environmental monitoring, environmental monitoring	Yes	sampling exhaust debris,	yes
Winn	2022	Specific Pathogen-free Mouse Health Monitoring Program, pathogen detection	Yes			Yes			2	rodent-free method of reliably detecting murine agents, enviornmental monitoring, animal-free monitoring	Yes	testing of plenum exhaust air dust, exhaust air dust testing	yes	yes	yes
Zorn	2016	hygiene monitoring,			Yes	Yes			1	Enviornmental samples	Yes	RT–qPCR of exhaust air particles, exhaust air particle PCR	yes		yes
