# Supplementary material for: Do we still need a canary in the coal mine for laboratory animal facilities? A systematic review of environmental health monitoring versus soiled bedding sentinels
Source: PLoS One. 2024 Dec 5;19(12):e0311840. doi: 10.1371/journal.pone.0311840 (PMC11620448; doi:10.1371/journal.pone.0311840)
Supplement: S3 Table — A complete list of all articles screened in this systematic review, decision as to whether to include, and reason for decision. (XLSX) [file pone.0311840.s006.xlsx]

## Sheet: InitialSearch
Inclusive Study Number	Covidence #	Title	Authors	Abstract	Published Year	Published Month	Journal	Volume	Issue	Pages	Accession Number	DOI	Ref	Study	Notes	Tags	Title/Abstract Decision	Title/Abstract Exclusion Reason	Full Text Review Decision	Full Text Review Reason	Batch
1	#1	Recommendations for the health monitoring of mouse, rat, hamster, guineapig and rabbit breeding colonies. Report of the Federation of European Laboratory Animal Science Associations (FELASA) Working Group on Animal Health accepted by the FELASA Board of Management November 1992			1994	Jan	Lab Anim	28	1	2024-01-12	8158962	10.1258/002367794781065933			Caroline Clement (2021-11-30 06:26:17)(Screen): could possibly be a review, will go back over;		Include in FullText Review				1
2	#2	PCR Testing of a Ventilated Caging System to Detect Murine Fur Mites	Jensen	Rodents housed in microisolation caging are commonly monitored for infectious agents by the use of soiled bedding sentinels. This strategy relies on the successful transmission of rodent pathogens from the index rodents via soiled bedding to sentinel cages and the subsequent infection or colonization of sentinel rodents. When the prevalence of a pathogen is low or the target agent is not readily …	2013	Jan	J Am Assoc Lab Anim Sci	52	1	28-33							Include in FullText Review		Include		1
3	#3	Opinion on application reference EFSA-GMO-RX-Bt11 for renewal of the authorisation of existing products produced from insect-resistant genetically modified maize Bt11, under Regulation (EC) No 1829/2003 from Syngenta		This document provides the opinion of the Scientific Panel on Genetically Modified Organisms (GMO Panel) of the European Food Safety Authority (EFSA) on an application submitted under Regulation (EC) No 1829/2003 (reference EFSA-GMO-RX-Bt11) for renewal of the authorisation of existing products derived from genetically modified maize Bt11. The scope of this application covers the continued market…	2009	Feb	EFSA Journal	7	2		WOS:000422262700038	10.2903/j.efsa.2009.977					Exclude	Exclude for being a review, not mice, no EHM, no relevant outcome measures, or not in English			1
4	#4	Application (reference EFSA-GMO-CZ-2005-27) for the placing on the market of the insect-resistant and herbicide-tolerant genetically modified maize MON88017, for food and feed uses, import and processing under Regulation (EC) No 1829/2003 from Monsanto		Following a request from Monsanto within the framework of Regulation (EC) No 1829/2003 on genetically modified food and feed, the Panel on Genetically Modified Organisms was asked to deliver a scientific opinion on the authorization of the insect-resistant, glyphosate-tolerant genetically modified maize MON88017 (Unique Identifier MON88√ò17-3). In delivering its scientific opinion, the GMO Panel …	2009		EFSA Journal	7	5	Article 1075							Exclude	Exclude for being a review, not mice, no EHM, no relevant outcome measures, or not in English			1
5	#5	Nullomers: really a matter of natural selection?	Acquisti, C.; Poste, G.; Curtiss, D.; Kumar, S.	BACKGROUND: Nullomers are short DNA sequences that are absent from the genomes of humans and other species. Assuming that nullomers are the signatures of natural selection against deleterious sequences in humans, the use of nullomers in drug target identification, pesticide development, environmental monitoring, and forensic applications has been envisioned. RESULTS: Here, we show that the hyperm…	2007	2024-10-10	PLoS ONE	2	10	e1022	17925870	10.1371/journal.pone.0001022		Acquisti 2007			Exclude	Exclude for being a review, not mice, no EHM, no relevant outcome measures, or not in English			1
6	#6	Laboratory animal allergy: an occupational hazard	Acton, D.; McCauley, L.	Laboratory animal allergy is a relatively common work-related condition occurring in an estimated one-third of laboratory animal workers. More than 10% of these workers develop occupational asthma. Sensitization often occurs in the first 3 years of employment. Risk factors include a personal or family history of atopy, other preexisting non-work-related allergies, and a significant exposure to la…	2007	Jun	Aaohn j	55	6	241-4	17601065	10.1177/216507990705500604		Acton 2007			Exclude	Exclude for being a review, not mice, no EHM, no relevant outcome measures, or not in English			1
7	#7	Exhaled and nasal nitric oxide is increased in laboratory animal allergy	Adisesh, L. A.; Kharitonov, S. A.; Yates, D. H.; Snashell, D. C.; Newman-Taylor, A. J.; Barnes, P. J.	BACKGROUND: Allergens from rats, mice, guinea pigs or rabbits cause up to 30% of exposed persons to develop specific immunoglobulin E (IgE) responses. Laboratory animal allergy (LAA) is among the highest occupational risks for asthma in the UK. Elevated levels of nitric oxide (NO) are found in exhaled breath in asthma. In LAA symptoms may progress from conjunctivitis, rhinitis to asthma. Health s…	1998	Jul	Clin Exp Allergy	28	7	876-80	9720822	10.1046/j.1365-2222.1998.00332.x		Adisesh 1998			Exclude	Exclude for being a review, not mice, no EHM, no relevant outcome measures, or not in English			1
8	#8	Surveillance of Francisella tularensis in surface water of Kurdistan province, west of Iran	Ahangari Cohan, H.; Jamshidian, M.; Rohani, M.; Moravedji, M.; Mostafavi, E.	BACKGROUND: The etiologic agent of tularemia, Francisella tularensis, is transmitted to humans via ingestion of contaminated water or food, arthropods bite, respiratory aerosols, or direct contact with infected animals body fluids or tissues. In the current study, due to the importance of water in transmitting the disease and the report of the disease in different regions of Iran, surface water o…	2020	Apr	Comp Immunol Microbiol Infect Dis	69		101419	31972499	10.1016/j.cimid.2020.101419		AhangariCohan 2020			Exclude	Exclude for being a review, not mice, no EHM, no relevant outcome measures, or not in English			1
9	#9	Automated monitoring of mouse feeding and body weight for continuous health assessment	Ahloy-Dallaire, J.; Klein, J. D.; Davis, J. K.; Garner, J. P.	Routine health assessment of laboratory rodents can be improved using automated home cage monitoring. Continuous, non-stressful, objective assessment of rodents unaware that they are being watched, including during their active dark period, reveals behavioural and physiological changes otherwise invisible to human caretakers. We developed an automated feeder that tracks feed intake, body weight, …	2019	Aug	Lab Anim	53	4	342-351	30286683	10.1177/0023677218797974		Ahloy-Dallaire 2019			Exclude	Exclude for being a review, not mice, no EHM, no relevant outcome measures, or not in English			1
10	#10	Initial results in the development of a reporter cell line for toxicology studies at gene expression level: activation of the electrophile-responsive element by copper and methyl parathion	Almeida, D. V.; Trindade, G. S.; Geracitano, L. A.; Barros, D. M.; Monserrat, J. M.; Marins, L. F.	Induction of many genes encoding detoxifying enzymes and antioxidant proteins is mediated through a common mechanism, which is controlled by electrophile-responsive elements (EpRE) within the regulatory region of those genes. Copper and methyl parathion are environmental pollutants known to induce the expression of EpRE-mediated genes. In order to evaluate the molecular response triggered by thes…	2008	Jul	Mar Environ Res	66	1	158-60	18533248	10.1016/j.marenvres.2008.02.075		Almeida 2008			Exclude	Exclude for being a review, not mice, no EHM, no relevant outcome measures, or not in English			1
11	#11	A Q fever outbreak with a high rate of abortions at a dairy goat farm: Coxiella burnetii shedding, environmental contamination, and viability	√Ålvarez-Alonso, R.; Basterretxea, M.; Barandika, J. F.; Hurtado, A.; Idiazabal, J.; Jado, I.; Beraza, X.; Montes, M.; Liendo, P.; Garc√≠a-P√©rez, A. L.	This study describes a Q fever outbreak in a herd of 77 Alpine goats which suffered a high rate of abortions (81% [58/72]) in January 2017 and presents the results of monitoring the contamination and viability of Coxiella burnetii in the farm environment several months after the outbreak. Over the course of 7 months, we studied bacterial shedding by 35 dams with abortions to monitor C. burnetii i…	2018		Applied and Environmental Microbiology	84	20	e01650-18				√Ålvarez-Alonso 2018			Exclude	Exclude for being a review, not mice, no EHM, no relevant outcome measures, or not in English			1
12	#12	Development of a Dipstick Assay for Soy Allergens: Inexpensive Detection to Control Allergen Exposure	Alvarez-Simon, D.; Gomez-Olles, S.; Lympany, P.; Jones, M. G.	Allergen measurements are use in the food industry and are also routinely performed as part of indoor air quality investigations and occupational health monitoring. In this chapter we describe how to develop a simple, convenient, rapid test to analyze soy allergens that can be used in production environments by non-skilled staff to facilitate immediate corrective action and minimize risk and that…	2019		ALLERGY, 2 EDITION: Methods and Protocols	2020		175-184	WOS:000701933000014	10.1007/978-1-4939-9591-2_13		Alvarez-Simon 2019			Exclude	Exclude for being a review, not mice, no EHM, no relevant outcome measures, or not in English			1
13	#13	Controlling the release from silver electrodes by titanium adlayers for health monitoring	Amberg, M.; Rupper, P.; Storchenegger, R.; Weder, M.; Hegemann, D.	UNLABELLED: Beside cancer, cardiovascular disease is the leading cause of deaths worldwide. For medical diagnosis electrocardiography (ECG) is only a powerful predicting tool if the sensed cardiac cycle involves a high signal to noise ratio and reduced artefacts over a long term. The interface of the electrodes to the biological system is therefore improved with a novel textile system. The textil…	2015	May	Nanomedicine	11	4	845-53	25652901	10.1016/j.nano.2014.12.017		Amberg 2015			Exclude	Exclude for being a review, not mice, no EHM, no relevant outcome measures, or not in English			1
14	#14	A review of the dielectric properties of the bone for low frequency medical technologies	Amin, B.; Elahi, M. A.; Shahzad, A.; Porter, E.; O'Halloran, M.	The dielectric properties are key parameters that quantify the interaction between electromagnetic waves and human biological tissues. In particular, the development of electromagnetic-based medical technologies rely on knowledge of the dielectric properties of bone, specifically for applications such as electrical stimulation and bone health monitoring. Electrical stimulation is used in clinics …	2019	2024-01-07	Biomed Phys Eng Express	5	2		34247151	10.1088/2057-1976/aaf210		Amin 2019			Exclude	Exclude for being a review, not mice, no EHM, no relevant outcome measures, or not in English			1
15	#15	Surveillance of mice for antibodies to murine cytomegalovirus	Anderson, C. A.; Murphy, J. C.; Fox, J. G.	The sera of 256 mice from nine commercial sources were screened for antibodies to murine cytomegalovirus (MCMV) because a surveillance of this virus has not been reported in the literature for over a decade. Although no evidence of antibodies to MCMV were detected by complement fixation or nuclear anticomplement immunofluorescence, 54.7% of these sera did have antibodies that were detected by enz…	1986	Jun	J Clin Microbiol	23	6	1152-4	3011855	10.1128/jcm.23.6.1152-1154.1986		Anderson 1986			Exclude	Exclude for being a review, not mice, no EHM, no relevant outcome measures, or not in English			1
16	#16	Epidemiological investigation, cleanup, and eradication of pullorum disease in adult chickens and ducks in two small-farm flocks	Anderson, L. A.; Miller, D. A.; Trampel, D. W.	Pullorum disease causing acute septicemia and mortality in adult brown chickens was diagnosed in a small-farm chicken flock in Iowa. Also, Salmonella Pullorum was isolated from the intestine of one of four rats trapped on this index farm. Tracing movements of spent hens from the index farm resulted in identification of a second infected flock on a contact farm. Poultry on the contact farm were te…	2006	Mar	Avian Dis	50	1	142-7	16618000	10.1637/7397-062105R.1		Anderson 2006			Exclude	Exclude for being a review, not mice, no EHM, no relevant outcome measures, or not in English			1
17	#17	Application (Reference EFSA-GMO-UK-2005-11) for the placing on the market of insect-resistant genetically modified maize MIR604 event, for food and feed uses, import and processing under Regulation (EC) No 1829/2003 from Syngenta Seeds S.A.S on behalf of Syngenta Crop Protection AG Scientific Opinion of the Panel on Genetically Modified Organisms (Question No EFSA-Q-2005-046) Adopted on 2 July 20…	Andersson, H. C.; Arpaia, S.; Bartsch, D.; Casacuberta, J.; Davies, H.; du Jardin, P.; Flachowsky, G.; Jones, H.; Herman, L.; Karenlampi, S.; Kiss, J.; Kleter, G.; Kuiper, H.; Messean, A.; Nielsen, K. M.; Perry, J.; Poting, A.; Sweet, J.; Tebbe, C.; von Wright, A. J.; Wal, J. M.; Sci Opinion Panel Genetically Modi	Following a request from Syngenta Seeds S.A.S on behalf of Syngenta Crop Protection AG within the framework of Regulation (EC) No 1829/2003 on genetically modified food and feed, the Panel on Genetically Modified Organisms of the European Food Safety Authority (EFSA GMO Panel) was asked to deliver a scientific opinion on the authorisation of the insect-resistant genetically modified maize MIR604 …	2009	Jul	EFSA Journal	7	7		WOS:000408909900059	10.2903/j.efsa.2009.1193		Andersson 2009			Exclude	Exclude for being a review, not mice, no EHM, no relevant outcome measures, or not in English			1
18	#18	Opinion of the Scientific Panel on Genetically Modified Organisms on applications (references EFSA-GMO-UK-2005-19 and EFSA-GMO-RX-GA21) for the placing on the market of glyphosate-tolerant genetically modified maize GA21, for food and feed uses, import and processing and for renewal of the authorisation of maize GA21 as existing product, both under Regulation (EC) No 1829/2003 from Syngenta Seeds…	Andersson, H. C.; Arpaia, S.; Bartsch, D.; Casacuberta, J.; Davies, H.; Herman, L.; De Loose, M.; Hendriksen, N.; Karenlampi, S.; Kiss, J.; Kryspin-Sorensen, I.; Kuiper, H.; Nes, I.; Panopoulos, N.; Perry, J.; Poting, A.; Schiemann, J.; Seinen, W.; Sweet, J.; Wal, J. M.; Scientific Panel Members	This document provides the opinion of the Scientific Panel on Genetically Modified Organisms (GMO Panel) of the European Food Safety Authority (EFSA) on herbicide-tolerant genetically modified maize GA21 (Unique Identifier MON-OOO21-9) developed to provide tolerance to glyphosate by expressing a modified version of the EPSPS protein._x000D_In delivering its opinion the GMO Panel considered the ne…	2007	Oct	EFSA Journal	5	10		WOS:000422164300004	ARTN 541_x000D_10.2903/j.efsa.2007.541		Andersson 2007			Exclude	Exclude for being a review, not mice, no EHM, no relevant outcome measures, or not in English			1
19	#19	Liver cirrhosis and metabolism (sugar, protein, fat and trace elements)	Arakawa, Y.; Moriyama, M.; Arakawa, Y.	The metabolism of various nutrients in the liver indicates the presence and severity of liver disorder, and can also reveal suitable nutritional treatment strategies. This paper overviews liver cirrhosis, investigates nutritional therapy and the role of malnutrition in patients with liver disease, and analyzes metabolism in the diseased liver of amino acids (BCAA etc.), carbohydrates and fats, wi…	2004	Dec	Hepatol Res	30S		46-58	15607139	10.1016/j.hepres.2004.10.009		Arakawa 2004			Exclude	Exclude for being a review, not mice, no EHM, no relevant outcome measures, or not in English			1
20	#20	A non-radioactive ligand-binding assay for detection of cyanobacterial anatoxins using Torpedo electrocyte membranes	Araoz, R.; Herdman, M.; Rippka, R.; Ledreux, A.; Molgo, J.; Changeux, J. P.; Tandeau de Marsac, N.; Nghiem, H. O.	Anatoxin-a (ANTX) and homoanatoxin-a (HANTX), neurotoxins exclusively produced by cyanobacteria (LD(50) 200-250 microg kg(-1), i.p. mouse), are agonists of the nicotinic acetylcholine receptors (nAChRs) to which they tightly bind. We have exploited the high affinity of these neurotoxins for the nicotinic receptors to develop a non-radioactive ligand-binding assay using Torpedo electrocyte membran…	2008	Jul	Toxicon	52	1	163-74	18617214	10.1016/j.toxicon.2008.05.001		Araoz 2008			Exclude	Exclude for being a review, not mice, no EHM, no relevant outcome measures, or not in English			1
21	#21	Acute and sub chronic toxicity study of aqueous extract from the leaves and branches of Campomanesia velutina (Cambess) O. Berg	Araujo, M. C.; Barcellos, N. M.; Vieira, P. M.; Gouveia, T. M.; Guerra, M. O.; Peters, V. M.; Saude-Guimaraes, D. A.	ETHNOPHARMACOLOGICAL RELEVANCE: Campomanesia velutina leaves and branches infusions are used in Brazilian folk medicine to treat diarrhea and to ameliorate intestinal cramps, respectively. AIM OF THE STUDY: Carry out the acute and sub chronic pre-clinical evaluation and thus assess the safety and toxicological potential of the specie. MATERIALS AND METHODS: In vivo toxicity was evaluated by acute…	2017	2024-04-06	J Ethnopharmacol	201		17-25	28254483	10.1016/j.jep.2017.02.043		Araujo 2017			Exclude	Exclude for being a review, not mice, no EHM, no relevant outcome measures, or not in English			1
22	#22	Genotoxicity, acute and subchronic toxicity studies of nano liposomes of Orthosiphon stamineus ethanolic extract in Sprague Dawley rats	Armaghan, Shafaei; Kameh, Esmailli; Elham, Farsi; Aisha, A. F. A.; Amin Malik, S. A. M.; Zhari, Ismail	Background: Orthosiphon stamineus (OS) Benth is a medicinal plant and native in Southeast Asia. Pharmacological effects of OS are attributed to the presence of lipophilic flavones. However; lipophilic compounds suffer from poor aqueous solubility which limits the OS oral bioavailability and therapeutic applications. Therefore, OS was prepared in nano formulation form using liposomes from soybean …	2015		Bmc Complementary and Alternative Medicine	15	360	(14 October 2015)				Armaghan 2015			Exclude	Exclude for being a review, not mice, no EHM, no relevant outcome measures, or not in English			1
23	#23	Exhaust Air Particle PCR Detects Helicobacter hepaticus Infections at Low Prevalence	Miller, Brielmeier	Reliable detection of unwanted organisms in experimental animal colonies is an essential requirement for biomedical research. Since most rodents are housed in Individually Ventilated Cage (IVC) systems which prevent aerogenic transmission of pathogens, soiled-bedding sentinels are commonly used for routine health monitoring. In this study, we investigated whether testing of Exhaust Air Particle (…	2016	Jun	Journal of Veterinary Science & Technology	7	4	1000343	2157-7579	10.4172/2157-7579.1000343					Include in FullText Review		Include		1
24	#24	The properties of geophysical fields and their effects on elephants and other animals	Arnason, B. T.; Hart, L. A.; O'Connell-Rodwell, C. E.	Geophysical properties of acoustic, seismic, electric, and magnetic waveforms create opportunities and constraints for animals' communication and sensory monitoring of the environment. The geometric spreading of waves differs; at some frequencies, transmission is most efficient and has minimal noise. The spreading properties of seismic waves favor long-distance propagation for communication and e…	2002	Jun	Journal of Comparative Psychology	116	2	123-132	WOS:000176209900004	10.1037//0735-7036.116.2.123		Arnason 2002			Exclude	Exclude for being a review, not mice, no EHM, no relevant outcome measures, or not in English			1
25	#25	Estimation of the sensitivity of environmental sampling for detection of Salmonella in commercial layer flocks post-introduction of national control programmes	Arnold, M. E.; Martelli, F.; McLaren, I.; Davies, R. H.	A key element of national control programmes (NCPs) for Salmonella in commercial laying flocks, introduced across the European Union, is the identification of infected flocks and holdings through statutory sampling. It is therefore important to know the sensitivity of the sampling methods, in order to design effective and efficient surveillance for Salmonella. However, improved Salmonella control…	2014	May	Epidemiol Infect	142	5	1061-9	24020913	10.1017/S0950268813002173		Arnold 2014			Exclude	Exclude for being a review, not mice, no EHM, no relevant outcome measures, or not in English			1
26	#26	Ribavirin aerosol: methods for reducing employee exposure	Arnold, S. D.; Alonso, R.	1. Two new exhaust control methods for scavenging and removing excess ribavirin aerosol were evaluated. Air samples were collected from pediatric intensive care rooms to determine the concentration of ribavirin. 2. Both control methods produced a 99.9% reduction between patient breathing zone concentrations and general room air concentrations. The average room air concentrations of ribavirin were…	1993	Aug	Aaohn j	41	8	382-92	8397555			Arnold 1993			Exclude	Exclude for being a review, not mice, no EHM, no relevant outcome measures, or not in English			1
27	#27	Molecular cloning of rainbow trout (Oncorhynchus mykiss) eggshell zona radiata protein complementary DNA : mRNA expression in 17 beta-estradiol- and nonylphenol-treated fish	Arukwe, A.; Kullman, S. W.; Berg, K.; Goksoyr, A.; Hinton, D. E.	A complementary DNA (cDNA) encoding the eggshell zona radiata protein (RbtZR: AF407574) has been cloned from the liver of estradiol-17beta (E-2)-treated rainbow trout (Oncorhynchus mykiss) by reverse-transcriptase polymerase chain reaction (RT-PCR). A set of degenerate primers homologous to the highly conserved cysteine-rich region of the zona radiata protein gene from salmon, winter flounder, me…	2002	Jun	Comparative Biochemistry and Physiology B-Biochemistry & Molecular Biology	132	2	315-326	WOS:000176788200002	Pii S1096-4959(02)00009-X_x000D_Doi 10.1016/S1096-4959(02)00009-X		Arukwe 2002			Exclude	Exclude for being a review, not mice, no EHM, no relevant outcome measures, or not in English			1
28	#28	Simple enzymatic means to neutralize DNA contamination in nucleic acid amplification	Ashkenas, J.; Dennis, J. W.; Ho, C. Y.	Reverse transcription PCR (RT-PCR) is prone to false positives when contaminating DNA molecules are present at the start of a reaction. Contaminants that derive from earlier work using a given primer pair (carryover PCR products) are of particular concern when those primers are used routinely, as in clinical diagnostics or environmental monitoring. In addition, contamination by genomic DNA can si…	2005	Jul	Biotechniques	39	1	69-73	16060371	10.2144/05391ST02		Ashkenas 2005			Exclude	Exclude for being a review, not mice, no EHM, no relevant outcome measures, or not in English			1
29	#29	Detection of Toxoplasma gondii oocysts in water: proposition of a strategy and evaluation in Champagne-Ardenne Region, France	Aubert, D.; Villena, I.	Water is a vehicle for disseminating human and veterinary toxoplasmosis due to oocyst contamination. Several outbreaks of toxoplasmosis throughout the world have been related to contaminated drinking water. We have developed a method for the detection of Toxoplasma gondii oocysts in water and we propose a strategy for the detection of multiple waterborne parasites, including Cryptosporidium spp. …	2009	Mar	Mem Inst Oswaldo Cruz	104	2	290-5	19430655	10.1590/s0074-02762009000200023		Aubert 2009			Exclude	Exclude for being a review, not mice, no EHM, no relevant outcome measures, or not in English			1
30	#30	Recent African strains of Zika virus display higher transmissibility and fetal pathogenicity than Asian strains	Aubry, F.; Jacobs, S.; Darmuzey, M.; Lequime, S.; Delang, L.; Fontaine, A.; Jupatanakul, N.; Miot, E. F.; Dabo, S.; Manet, C.; Montagutelli, X.; Baidaliuk, A.; Gambaro, F.; Simon-Loriere, E.; Gilsoul, M.; Romero-Vivas, C. M.; Cao-Lormeau, V. M.; Jarman, R. G.; Diagne, C. T.; Faye, O.; Faye, O.; Sall, A. A.; Neyts, J.; Nguyen, L.; Kaptein, S. J. F.; Lambrechts, L.	The global emergence of Zika virus (ZIKV) revealed the unprecedented ability for a mosquito-borne virus to cause congenital birth defects. A puzzling aspect of ZIKV emergence is that all human outbreaks and birth defects to date have been exclusively associated with the Asian ZIKV lineage, despite a growing body of laboratory evidence pointing towards higher transmissibility and pathogenicity of …	2021	2024-02-10	Nat Commun	12	1	916	33568638	10.1038/s41467-021-21199-z		Aubry 2021			Exclude	Exclude for being a review, not mice, no EHM, no relevant outcome measures, or not in English			1
31	#31	Hypoglicemic and Hypolipedimic Effects of Ganoderma lucidum in Streptozotocin-Induced Diabetic Rats	Bach, E. E.; Hi, E. M. B.; Martins, A. M. C.; Nascimento, P. A. M.; Wadt, N. S. Y.	Background:Ganoderma lucidum (Leyss. Ex. Fr) Karst is a basidiomycete mushroom that has been used for many years as a food supplement and medicine. In Brazil, National Health Surveillance Agency (ANVISA) classified Ganoderma lucidum as a nutraceutical product. The objective of the present work was to observe the effects of an extract from Ganoderma lucidum in rats treated with streptozotocin, and…	2018	2024-07-28	Medicines (Basel)	5	3		30060545	10.3390/medicines5030078		Bach 2018			Exclude	Exclude for being a review, not mice, no EHM, no relevant outcome measures, or not in English			1
32	#32	Cladophialophora psammophila, a novel species of Chaetothyriales with a potential use in the bioremediation of volatile aromatic hydrocarbons	Badali, H.; Prenafeta-Boldu, F. X.; Guarro, J.; Klaassen, C. H.; Meis, J. F.; de Hoog, G. S.	Cladophialophora is a genus of asexual black yeast-like fungi with one-celled, hydrophobic conidia which is predicted to have teleomorphs in the ascomycete genus Capronia, a member of the order Chaetothyriales. Cladophialophora species are relatively frequently involved in human disease ranging from mild cutaneous lesions to cerebral abscesses. Although the natural niche outside humans is unknown…	2011	Oct	Fungal Biol	115	10	1019-29	21944214	10.1016/j.funbio.2011.04.005		Badali 2011			Exclude	Exclude for being a review, not mice, no EHM, no relevant outcome measures, or not in English			1
33	#33	Cloning, expression and characterization of attachment-invasion locus protein (Ail) of Yersinia enterocolitica and its utilization in rapid detection by immunoassays	Balakrishna, K.; Murali, H. S.; Batra, H. V.	AIMS: Rapid detection of pathogenic Yersinia enterocolitica isolates by using antisera raised against recombinant attachment-invasion locus (Ail) protein. METHODS AND RESULTS: The complete gene (471 bp) encoding for the Ail protein was amplified by PCR and cloned in pQE 30 UA vector. The recombinant clones were selected by polymerase chain reaction (PCR). Recombinant protein was expressed using i…	2010	Feb	Lett Appl Microbiol	50	2	131-7	20002570	10.1111/j.1472-765X.2009.02755.x		Balakrishna 2010			Exclude	Exclude for being a review, not mice, no EHM, no relevant outcome measures, or not in English			1
34	#34	Simultaneous determination of cyclohexene oxide and its metabolites in rat plasma and urine by gas chromatography	Bao, J.; Smith, R. L.; Sauer, J. M.; Pillai, U.; Sipes, I. G.	An assay was developed for the simultaneous measurement of cyclohexene oxide and its metabolites (cyclohexanol, trans-cyclohexane-1,2-diol, cyclohexane-1,2-diol-O-glucuronide, and N-acetyl-S-(2-hydroxycyclohexyl)-L-cysteine) in rat urine and plasma using gas chromatography. A mixture of ethyl acetate-acetonitrile (70:30) was used as the extracting solvent for both matrices. This liquid-liquid ext…	1997	2024-08-15	J Chromatogr B Biomed Sci Appl	696	1	59-68	9300909	10.1016/s0378-4347(97)00232-6		Bao 1997			Exclude	Exclude for being a review, not mice, no EHM, no relevant outcome measures, or not in English			1
35	#35	Distribution of Salmonella in swine production ecosystems	Barber, D. A.; Bahnson, P. B.; Isaacson, R.; Jones, C. J.; Weigel, R. M.	The objective of this 2-year field survey was to sample multiple ecological compartments within swine production systems to identify potential sources of Salmonella infection for swine. Twelve single-site production systems within Illinois were identified by slaughter sampling to have detectable Salmonella in swine and therefore selected for study. There were four visits to each farm during a 5-m…	2002	Dec	J Food Prot	65	12	1861-8	12495002	10.4315/0362-028x-65.12.1861		Barber 2002			Exclude	Exclude for being a review, not mice, no EHM, no relevant outcome measures, or not in English			1
36	#36	Identification and characterization of the microRNAs and their targets in Salmo salar	Barozai, M. Y.	MicroRNAs (miRNAs) are small, non-coding and regulatory RNAs about 18 to 26 nucleotides long. Their conserved nature among the various organisms makes them a good source of new miRNAs discovery by comparative genomics approach. The study resulted in novel 75 precursor miRNAs containing 102 mature sequences belonging to 46 families in an important aquatic environmental monitoring fish (Salmo salar…	2012	2024-05-10	Gene	499	1	163-8	22425976	10.1016/j.gene.2012.03.006		Barozai 2012			Exclude	Exclude for being a review, not mice, no EHM, no relevant outcome measures, or not in English			1
37	#37	Influence of Rack Design and Disease Prevalence on Detection of Rodent Pathogens in Exhaust Debris Samples from Individually Ventilated Caging Systems	Bauer, B. A.; Besch-Williford, C.; Livingston, R. S.; Crim, M. J.; Riley, L. K.; Myles, M. H.	Sampling of bedding debris within the exhaust systems of ventilated racks may be a mechanism for detecting murine pathogens in colony animals. This study examined the effectiveness of detecting pathogens by PCR analysis of exhaust debris samples collected from ventilated racks of 2 different rack designs, one with unfiltered air flow from within the cage to the air-exhaust pathway, and the other …	2016	Nov	J Am Assoc Lab Anim Sci	55	6	782-788	27931317			Bauer 2016			Include in FullText Review		Include		1
38	#38	Tracking Large Marine Predators in Three Dimensions: The Real-Time Acoustic Tracking System	Baumgartner, M. F.; Freitag, L.; Partan, J.; Ball, K. R.; Prada, K. E.	Large marine predators like sharks and whales can have a substantial influence on oceanic ecosystems, and characterizing their interactions with the physical and biological environment is an important goal in marine ecology. Studies of foraging ecology are of particular importance, but sampling prey aggregations encountered by these predators is extremely difficult because of the small spatial sc…	2008	Apr	Ieee Journal of Oceanic Engineering	33	2	146-157	WOS:000260865000007	10.1109/Joe.2007.912496		Baumgartner 2008			Exclude	Exclude for being a review, not mice, no EHM, no relevant outcome measures, or not in English			1
39	#39	Determination of geno- and cytotoxicity of groundwater and sediments using the recombinant SWITCH test	Baumstark-Khan, C.; Cioara, K.; Rettberg, P.; Horneck, G.	The recombinant Salmonella typhimurium TA1535 strain carrying the SWITCH plasmid (combined construct of the SOS-Lux plasmid pPLS-1 and the LAC-Fluoro plasmid pGFPuv: pSWITCH) was treated with control substances for genotoxic (2-aminoanthracene) and cytotoxic (aureomycin) potency as well as with 18 environmental samples (groundwater, river water, sediments) provided at the SENSPOL Technical Meetin…	2005		J Environ Sci Health A Tox Hazard Subst Environ Eng	40	2	245-63	15717775	10.1081/ese-200045529		Baumstark-Khan 2005			Exclude	Exclude for being a review, not mice, no EHM, no relevant outcome measures, or not in English			1
40	#40	Karyomegaly and intranuclear inclusions in the renal tubules of sentinel ICR mice (mus musculus)	Baze, W. B.; Steinbach, T. J.; Fleetwood, M. L.; Blanchard, T. W.; Barnhart, K. F.; McArthur, M. J.	Among 585 sentinel ICR mice (Mus musculus), 8 (7 female, 1 male) had unusual microscopic lesions in the kidney. Light microscopy revealed occasional tubular epithelial cells with large, karyomegalic nuclei that contained intranuclear inclusions and marginated chromatin. These cells were randomly present in the cortex and medulla but were more prominent near the corticomedullary junc tion. Rare py…	2006	Oct	Comp Med	56	5	435-8	17069029			Baze 2006			Exclude	Exclude for being a review, not mice, no EHM, no relevant outcome measures, or not in English			1
41	#41	Pathogenesis and transmission of avian influenza A (H7N9) virus in ferrets and mice	Belser, J. A.; Gustin, K. M.; Pearce, M. B.; Maines, T. R.; Zeng, H.; Pappas, C.; Sun, X.; Carney, P. J.; Villanueva, J. M.; Stevens, J.; Katz, J. M.; Tumpey, T. M.	On 29 March 2013, the Chinese Center for Disease Control and Prevention confirmed the first reported case of human infection with an avian influenza A(H7N9) virus. The recent human infections with H7N9 virus, totalling over 130 cases with 39 fatalities to date, have been characterized by severe pulmonary disease and acute respiratory distress syndrome (ARDS). This is concerning because H7 viruses…	2013	2024-09-26	Nature	501	7468	556-9	23842497	10.1038/nature12391		Belser 2013			Exclude	Exclude for being a review, not mice, no EHM, no relevant outcome measures, or not in English			1
42	#42	16S ribosomal DNA sequence-based identification of bacteria in laboratory rodents: a practical approach in laboratory animal bacteriology diagnostics	Benga, L.; Benten, W. P.; Engelhardt, E.; Kohrer, K.; Gougoula, C.; Sager, M.	Correct identification of bacteria is crucial for the management of rodent colonies. Some bacteria are difficult to identify phenotypically outside reference laboratories. In this study, we evaluated the utility of 16S ribosomal DNA (rDNA) sequencing as a means of identifying a collection of 30 isolates of rodent origin which are conventionally difficult to identify. Sequence analysis of the firs…	2014	Oct	Lab Anim	48	4	305-12	24876090	10.1177/0023677214538240		Benga 2014			Exclude	Exclude for being a review, not mice, no EHM, no relevant outcome measures, or not in English			1
43	#43	Survival of bacteria of laboratory animal origin on cage bedding and inactivation by hydrogen peroxide vapour	Benga, L.; Benten, W. P. M.; Engelhardt, E.; Gougoula, C.; Schulze-Robbecke, R.; Sager, M.	This study aims to determine the ability of laboratory animal bacteria to resist desiccation and inactivation by hydrogen peroxide vapour (HPV) on paper bedding pieces. Bedding pieces were saturated with bacterial suspensions in water or 2% (w/v) bovine serum albumin (BSA) in water, and held in a mouse facility. Viable counts showed variable survival rates over time for the bacterial species used…	2017	Aug	Lab Anim	51	4	412-421	27932683	10.1177/0023677216675386		Benga 2017			Exclude	Exclude for being a review, not mice, no EHM, no relevant outcome measures, or not in English			1
44	#44	Behind the SPF concept - In house distribution of selected bacteria with potential impact on experimental models among the laboratory rodents	Benga, L.; Engelhardt, E.; Gougoula, C.; Knorr, I. J.; Benten, W. P. M.; Sager, M.	Particular bacterial species belonging to gut microbiota have impact on certain animal models. Currently, the distribution of such microbes among the experimental rodents is largely unknown. The goal of the present investigation was to survey the prevalence of selected bacteria with possible effects on research, such as Helicobacter spp., segmented filamentous bacteria (SFB), Bacteroides fragilis…	2020	Jan-Feb	Berliner Und Munchener Tierarztliche Wochenschrift	133	2024-01-02	86-90	WOS:000516881300010	10.2376/0005-9366-18079		Benga 2020			Exclude	Exclude for being a review, not mice, no EHM, no relevant outcome measures, or not in English			1
45	#45	Acinetobacter species in laboratory mice: species survey and antimicrobial resistance	Benga, L.; Fessler, A. T.; Benten, W. P. M.; Engelhardt, E.; Kohrer, K.; Schwarz, S.; Sager, M.	The extra-hospital epidemiology of Acinetobacter infections is a subject of debate. In recent years, the prevalence of animal multidrug-resistant Acinetobacter infections has increased considerably. The goal of the present study was to specify Acinetobacter species isolated from laboratory mice and to test them for their antimicrobial susceptibility. During routine microbiological monitoring of l…	2019	Oct	Lab Anim	53	5	470-477	30567464	10.1177/0023677218818598		Benga 2019			Exclude	Exclude for being a review, not mice, no EHM, no relevant outcome measures, or not in English			1
46	#46	From the [Pasteurella] pneumotropica complex to Rodentibacter spp.: an update on [Pasteurella] pneumotropica	Benga, L.; Sager, M.; Christensen, H.	The species [Pasteurella] pneumotropica has been reclassified into the new genus Rodentibacter, within the family Pasteurellaceae. Along with the type species (Rodentibacter pneumotropicus) of the new genus, seven new species have been named. These organisms were formerly mainly known as the [P.] pneumotropica complex and [P.] pneumotropica was considered as the most important Pasteurellaceae spe…	2018	Apr	Vet Microbiol	217		121-134	29615244	10.1016/j.vetmic.2018.03.011		Benga 2018			Exclude	Exclude for being a review, not mice, no EHM, no relevant outcome measures, or not in English			1
47	#47	Control of cutaneous leishmaniasis caused by Leishmania major in south-eastern Morocco	Bennis, I.; De Brouwere, V.; Ameur, B.; El Idrissi Laamrani, A.; Chichaoui, S.; Hamid, S.; Boelaert, M.	OBJECTIVE: The incidence of cutaneous leishmaniasis (CL) caused by Leishmania major has increased in Morocco over the last decade, prompting the Ministry of Health to take intersectoral response measures including vector and reservoir control. The aim of this article was to describe the CL outbreak response measures taken in the province of Errachidia, where the reservoir of L. major, a sand rat …	2015	Oct	Trop Med Int Health	20	10	1297-305	25975767	10.1111/tmi.12543		Bennis 2015			Exclude	Exclude for being a review, not mice, no EHM, no relevant outcome measures, or not in English			1
48	#48	Ralstonia pickettii-induced ataxia in immunodeficient mice	Berard, M.; Medaille, C.; Simon, M.; Serre, S.; Pritchett-Corning, K.; Dangles-Marie, V.	We report here the characterization of an asymmetric ataxia syndrome (head tilt and circling, with death in the most severe cases) demonstrated by profoundly immunodeficient mice housed at the Institut Curie SPF facility. The immune system of the affected mice had been genetically modified so that they were deficient in both B and T cells. Extensive bacteriologic, parasitic, serologic, and histop…	2009	Apr	Comp Med	59	2	187-91	19389312			Berard 2009			Exclude	Exclude for being a review, not mice, no EHM, no relevant outcome measures, or not in English			1
49	#49	Cholesterol levels in fragile X syndrome	Berry-Kravis, E.; Levin, R.; Shah, H.; Mathur, S.; Darnell, J. C.; Ouyang, B.	Fragile X syndrome (FXS) is associated with intellectual disability and behavioral dysfunction, including anxiety, ADHD symptoms, and autistic features. Although individuals with FXS are largely considered healthy and lifespan is not thought to be reduced, very little is known about the long-term medical health of adults with FXS and no systematically collected information is available on standar…	2015	Feb	Am J Med Genet A	167A	2	379-84	25424470	10.1002/ajmg.a.36850		Berry-Kravis 2015			Exclude	Exclude for being a review, not mice, no EHM, no relevant outcome measures, or not in English			1
50	#50	Predicting the Presence of Leptospires in Rodents from Environmental Indicators Opens Up Opportunities for Environmental Monitoring of Human Leptospirosis	Biscornet, L.; Revillion, C.; Jego, S.; Lagadec, E.; Gomard, Y.; Le Minter, G.; Rocamora, G.; Guernier-Cambert, V.; Melade, J.; Dellagi, K.; Tortosa, P.; Herbreteau, V.	Leptospirosis, an environmental infectious disease of bacterial origin, is the infectious disease with the highest associated mortality in Seychelles. In small island territories, the occurrence of the disease is spatially heterogeneous and a better understanding of the environmental factors that contribute to the presence of the bacteria would help implement targeted control. The present study a…	2021	Jan	Remote Sensing	13	2		WOS:000611550400001	ARTN 325_x000D_10.3390/rs13020325		Biscornet 2021			Exclude	Exclude for being a review, not mice, no EHM, no relevant outcome measures, or not in English			1
51	#51	A minimally invasive, low-stress method for serial blood collection in aging mice	Bjorner, M.; Zhu, L.	Hematologic analysis is an efficient and valuable tool for real-time health monitoring and immune analysis in mouse aging studies. However, many frequently used blood sampling techniques in mice are incompatible with continuous monitoring with increasing age, as they may involve anesthesia, cause severe stress, or require a high volume of blood. This technical report describes a convenient relati…	2019		Pathobiol Aging Age Relat Dis	9	1	1647400	31489140	10.1080/20010001.2019.1647400		Bjorner 2019			Exclude	Exclude for being a review, not mice, no EHM, no relevant outcome measures, or not in English			1
52	#52	Thallium	Blain, R.; Kazantzis, G.; Nordberg, G. F.; Fowler, B. A.; Nordberg, M.	After rapid, almost total, absorption from the gastrointestinal tract, soluble thallium compounds are widely distributed in the body, with the highest concentration initially accumulating in the kidneys. Excretion occurs through both urine and feces, and the disappearance of thallium from the tissues follows first-order kinetics. The biological half-time of 204Tl in the rat has been calculated as…	2015		Handbook on the Toxicology of Metals, Vol I & Ii, 4th Edition			1229-1240	WOS:000476796000056	10.1016/b978-0-444-59453-2.00055-x		Blain 2015			Exclude	Duplicate			1
53	#53	Time to include the gut microbiota in the hygienic standardisation of laboratory rodents	Bleich, A.; Hansen, A. K.	The gut microbiota (GM) composition and its impact on animal experiments has become currently dramatically relevant in our days: (1) recent progress in metagenomic technologies, (2) the availability of large scale quantitative analyses to characterize even subtle phenotypes, (3) the limited diversity of laboratory rodent GM due to strict barriers at laboratory animal vendors, and (4) the availabi…	2012	Mar	Comp Immunol Microbiol Infect Dis	35	2	81-92	22257867	10.1016/j.cimid.2011.12.006		Bleich 2012			Exclude	Exclude for being a review, not mice, no EHM, no relevant outcome measures, or not in English			1
54	#54	Hygienic monitoring of Mongolian gerbils: which mouse viruses should be included?	Bleich, E. M.; Keubler, L. M.; Smoczek, A.; Mahler, M.; Bleich, A.	The Mongolian gerbil (Meriones unguiculatus) serves as an animal model for a wide range of diseases. A practical limitation in its use is the definition of the hygienic status, as not much is known about viruses that potentially infect gerbils and might be transmitted to other rodents. As successful re-derivation was recently described for gerbils, we now aimed at investigating which mouse viruse…	2012	Apr	Lab Anim	46	2	173-5	22334874	10.1258/la.2011.011144		Bleich 2012			Exclude	Exclude for being a review, not mice, no EHM, no relevant outcome measures, or not in English			1
55	#55	Seroprevalence of Rodent Pathogens in Wild Rats from the Island of St. Kitts, West Indies	Boey, K.; Shiokawa, K.; Avsaroglu, H.; Rajeev, S.	A pilot seroprevalence study was conducted to document exposure to selected pathogens in wild rats inhabiting the Caribbean island of St. Kitts. Serum samples collected from 22 captured wild rats (Rattus norvegicus and Rattus rattus) were tested for the presence of antibodies to various rodent pathogens using a rat MFI2 serology panel. The samples were positive for cilia-associated respiratory ba…	2019	2024-05-10	Animals (Basel)	9	5		31083284	10.3390/ani9050228		Boey 2019			Exclude	Exclude for being a review, not mice, no EHM, no relevant outcome measures, or not in English			1
56	#56	Study of some immunological parameters in workers occupationally exposed to benzene	Bogadi-Sare, A.; Zavalic, M.; Trosic, I.; Turk, R.; Kontosic, I.; Jelcic, I.	OBJECTIVE: The aim of the study was to investigate the immunotoxicity of benzene exposure, to establish the correlation between the exposure biomarkers and some immunological parameters, and to assess the possible influence of confounding factors on the results of immunological assay applicable in routine medical surveillance of benzene-exposed workers. METHODS: Forty-nine female workers in the s…	2000	Aug	Int Arch Occup Environ Health	73	6	397-400	11007343	10.1007/s004200000126		Bogadi-Sare 2000			Exclude	Exclude for being a review, not mice, no EHM, no relevant outcome measures, or not in English			1
57	#57	Utility of a routine medical surveillance program with benzene exposed workers	Bogadi-Sare, A.; Zavalic, M.; Turk, R.	BACKGROUND: A medical surveillance program of benzene-exposed workers has to be established in such a way as to observe early signs of benzene-induced cytopenia, pancytopenia, or leukemia. This study evaluates the utility of routine medical survey applied to benzene-exposed workers by analyzing the hematological, immunological, and cytogenetic assay results. METHODS: The results of a previous stu…	2003	Nov	Am J Ind Med	44	5	467-73	14571510	10.1002/ajim.10296		Bogadi-Sare 2003			Exclude	Exclude for being a review, not mice, no EHM, no relevant outcome measures, or not in English			1
58	#58	Simultaneous quantitative determination of the synthetic antioxidant ethoxyquin and its major metabolite in Atlantic salmon (Salmo salar, L), ethoxyquin dimer, by reversed-phase high-performance liquid chromatography with fluorescence detection	Bohne, V. J.; Hove, H.; Hamre, K.	A method for simultaneous quantitative determination of ethoxyquin (EQ) and its major metabolite in Atlantic salmon tissues, ethoxyquin dimer (EQ dimer), has been developed. The separation was achieved on tandem coupled phenyl-hexyl and C18 columns by 2-phase gradient elution with acetonitrile-ascorbic acid-acetic acid-diethyl amine organized in a 23.5 min sequence. Compounds were extracted with …	2007	Mar-Apr	J AOAC Int	90	2	587-97	17474529			Bohne 2007			Exclude	Exclude for being a review, not mice, no EHM, no relevant outcome measures, or not in English			1
59	#59	Retinoids, LRAT and REH activities in eggs of Japanese quail following maternal and in ovo exposures to 3,3',4,4'-tetrachlorobiphenyl	Boily, M. H.; Ndayibagira, A.; Spear, P. A.	Environmental monitoring for the effects of organochlorine contaminants has identified changes in egg yolk retinoid concentrations, however underlying mechanisms are unknown. Breeding female Japanese quail, Coturnix coturnix japonica, received 3 bimonthly injections of a low dose (5 microg/g) of the coplanar polychlorinated biphenyl (PCB) 3,3',4,4'-tetrachlorobiphenyl. No overt maternal toxicity …	2003	Feb-Aug	Ecotoxicology	12	2024-01-04	2024-09-21	12739853	10.1023/a:1022572425466		Boily 2003			Exclude	Exclude for being a review, not mice, no EHM, no relevant outcome measures, or not in English			1
60	#60	California group arboviruses in Florida and report of a new strain, Keystone virus	Bond, J. O.; Hammon, W. M.; Lewis, A. L.; Sather, G. E.; Taylor, D. J.	In studies of arthropod-borne viruses in the Tampa Bay area of Florida in 1963-65 [cf. RAE B 54 224], the agents most commonly recovered from mosquitos were members of the California complex [51 161], Viruses of this group were found in 41 out of 790 pools comprising 27, 035 adults of Aedes spp. tested between January 1963 and December 1964. Positive pools were obtained from the whole area in whi…	1966	Jul	Public Health Rep	81	7	607-13	4957255	10.2307/4592788		Bond 1966			Exclude	Exclude for being a review, not mice, no EHM, no relevant outcome measures, or not in English			1
61	#61	Comparison of assays for antibodies to Encephalitozoon cuniculi in rabbits	Boot, R.; Hansen, A. K.; Hansen, C. K.; Nozari, N.; Thuis, H. C.	Two indirect immunofluorescence (IIF) assays, two enzyme-linked immunosorbent assays (ELISAs) and the carbon immunoassay (CIA) for determination of antibodies to Encephalitozoon cuniculi were compared using 210 sera of rabbits, 135 of which originated from seven infected colonies, while 75 originated from four uninfected colonies. There was no evidence of a difference between the different assays…	2000	Jul	Lab Anim	34	3	281-9	11037122	10.1258/002367700780384726		Boot 2000			Exclude	Exclude for being a review, not mice, no EHM, no relevant outcome measures, or not in English			1
62	#62	PCR for the detection of Streptobacillus moniliformis	Boot, R.; Oosterhuis, A.; Thuis, H. C.	Streptobacillus moniliformis is a Gram-negative bacterium found in various laboratory animal species and is the cause of rat bite fever and Haverhill fever in man. In order to evaluate a polymerase chain reaction (PCR) for the detection of this zoonotic bacterium in animal tissues a set of primers was designed based on the DNA base sequence of part of the 16S rRNA gene from 11 S. moniliformis str…	2002	Apr	Lab Anim	36	2	200-8	11943086	10.1258/0023677021912352		Boot 2002			Exclude	Exclude for being a review, not mice, no EHM, no relevant outcome measures, or not in English			1
63	#63	Temporary negative results of serological monitoring of rats with enzootic Haemophilus infection	Boot, R.; van de Berg, L.; van Lith, H.	Infection by V-factor requiring Pasteurellaceae (Haemophilus spp) bacteria frequently occurs in Specified Pathogen Free (SPF) colonies of rats. Colonies may be monitored by methods that either detect the bacteria or detect specific antibodies by for instance the enzyme-linked immunosorbent assay (ELISA) and immunoblot (IB)._x000D_Breeding females in enzootically infected colonies transfer antibod…	2015		Scandinavian Journal of Laboratory Animal Science	41	9		WOS:000209951800001			Boot 2015			Exclude	Exclude for being a review, not mice, no EHM, no relevant outcome measures, or not in English			1
64	#64	Comparison of polymerase chain reaction primer sets for amplification of rodent Pasteurellaceae	Boot, R.; Vlemminx, M. J.; Reubsaet, F. A.	Monitoring of rodents for Pasteurellaceae infection may be carried out by the polymerase chain reaction (PCR). We tested which of 17 rodent Pasteurellaceae strains were detected by three PCR primer sets. By phylogenetic analysis, 12 strains were assigned to the Rodent cluster and five strains to other clusters, namely the Somnus cluster, Pasteurella sensu stricto, Actinobacillus sensu stricto, th…	2009	Oct	Lab Anim	43	4	371-5	19505934	10.1258/la.2009.0070131		Boot 2009			Exclude	Exclude for being a review, not mice, no EHM, no relevant outcome measures, or not in English			1
65	#65	Proposal for the assessment of quantitative dermal exposure limits in occupational environments: Part 1. Development of a concept to derive a quantitative dermal occupational exposure limit	Bos, P. M.; Brouwer, D. H.; Stevenson, H.; Boogaard, P. J.; de Kort, W. L.; van Hemmen, J. J.	Dermal uptake of chemicals at the workplace may contribute considerably to the total internal exposure and so needs to be regulated. At present only qualitative warning signs--the "skin notations"--are available as instruments. An attempt was made to develop a quantitative dermal occupational exposure limit (DOEL) complementary to respiratory occupational exposure limits (OELs). The DOEL refers t…	1998	Dec	Occup Environ Med	55	12	795-804	9924440	10.1136/oem.55.12.795		Bos 1998			Exclude	Exclude for being a review, not mice, no EHM, no relevant outcome measures, or not in English			1
66	#66	Aspects of the MLC quality assurance health screening system including how we sample sentinel cages, screening profiles used and interval working practices and services	Bowler, J.	The goal of a health monitoring programme is to enable researchers to obtain valid experimental data from laboratory animals without compromise by interfering microorganisms. Any outbreaks of disease can have a considerable impact on animal experimentation, affecting results, costs and, in worst scenarios, large numbers of mice may have to be culled. This article reports on the different aspects …	2009		Animal Technology and Welfare	8	1	19-20				Bowler 2009			Exclude	Exclude for being a review, not mice, no EHM, no relevant outcome measures, or not in English			1
67	#67	Alpha-1 Acid Glycoprotein as a Biomarker for Subclinical Illness and Altered Drug Binding in Rats	Boyle, C. A.; Coatney, R. W.; Wickham, A.; Mukherjee, S. K.; Meunier, L. D.	Alpha-1 acid glycoprotein (AGP) is a significant drug binding acute phase protein that is present in rats. AGP levels are known to increase during tissue injury, cancer and infection. Accordingly, when determining effective drug ranges and toxicity limits, consideration of drug binding to AGP is essential. However, AGP levels have not been well established during subclinical infections. The goal …	2021	2024-04-01	Comp Med	71	2	123-132	33789781	10.30802/AALAS-CM-20-000088		Boyle 2021			Exclude	Exclude for being a review, not mice, no EHM, no relevant outcome measures, or not in English			1
68	#68	Health risks of residential exposure to polycyclic aromatic hydrocarbons	Brender, J. D.; Pichette, J. L.; Suarez, L.; Hendricks, K. A.; Holt, M.	A disease prevalence study and follow-up health surveillance were conducted among residents of an African-American community situated at the site of a former creosote wood-treatment facility contaminated with polycyclic aromatic hydrocarbons. Household interviews were conducted among 214 residents living around the hazardous waste site (target population) and 212 comparison residents in a neighbo…	2003	Feb	Arch Environ Health	58	2	111-8	12899212	10.3200/AEOH.58.2.111-118		Brender 2003			Exclude	Exclude for being a review, not mice, no EHM, no relevant outcome measures, or not in English			1
69	#69	Is a liver comparable to a liver? A comparison of different rat-derived S9-fractions with a biotechnological animal-free alternative in the Ames fluctuation assay	Brendt, J.; Crawford, S. E.; Velki, M.; Xiao, H.; Thalmann, B.; Hollert, H.; Schiwy, A.	Metabolism has to be considered during the toxicological assessment of chemical and environmental samples because it is an important process in the mammalian liver. It can be assessed in vitro via liver homogenates called S9-fractions, an external metabolic activation system. However, the external metabolic activation systems can vary greatly in their composition due to biological variations amon…	2021	2024-03-10	Sci Total Environ	759		143522	33246726	10.1016/j.scitotenv.2020.143522		Brendt 2021			Exclude	Exclude for being a review, not mice, no EHM, no relevant outcome measures, or not in English			1
70	#70	Automated Tracking of Motion and Body Weight for Objective Monitoring of Rats in Colony Housing	Brenneis, C.; Westhof, A.; Holschbach, J.; Michaelis, M.; Guehring, H.; Kleinschmidt-Doerr, K.	Living together in large social communities within an enriched environment stimulates self-motivated activity in rats. We developed a modular housing system in which a single unit can accommodate as many as 48 rats and contains multiple functional areas. This rat colony cage further allowed us to remotely measure body weight and to continuously measure movement, including jumping and stair walkin…	2017	2024-01-01	J Am Assoc Lab Anim Sci	56	1	18-31	28905711			Brenneis 2017			Exclude	Exclude for being a review, not mice, no EHM, no relevant outcome measures, or not in English			1
71	#71	Microbiological monitoring of laboratory mice and biocontainment in individually ventilated cages: a field study	Brielmeier, M.; Mahabir, E.; Needham, J. R.; Lengger, C.; Wilhelm, P.; Schmidt, J.	Over recent years, the use of individually ventilated cage (IVC) rack systems in laboratory rodent facilities has increased. Since every cage in an IVC rack may be assumed to be a separate microbiological unit, comprehensive microbiological monitoring of animals kept in IVCs has become a challenging task, which may be addressed by the appropriate use of sentinel mice. Traditionally, these sentine…	2006	Jul	Lab Anim	40	3	247-60	16803642	10.1258/002367706777611497		Brielmeier 2006	Caroline Clement (2021-11-30 06:23:35)(Screen): Sentinels are exposed to the exhaust air, not direct sampling of filter or dust.;		Exclude	Exclude for being a review, not mice, no EHM, no relevant outcome measures, or not in English			1
72	#72	The identification of serum biomarkers of high-let radiation exposure and biological sequelae	Britten, R. A.; Mitchell, S.; Johnson, A. M.; Singletary, S. J.; Keeney, S. K.; Nyalwidhe, J. O.; Karbassi, I. D.; Lonart, G.; Sanford, L. D.; Drake, R. R.	In the event of a nuclear detonation, thousands of people will be exposed to non-lethal radiation doses. There are multiple long-term health concerns for exposed individuals who receive non-lethal radiation exposures. Low doses of radiation, especially of high linear energy transfer (LET) radiation, can lead to the development of neurocognitive defects. The identification of serum biomarkers that…	2010	Feb	Health Phys	98	2	196-203	20065683	10.1097/HP.0b013e3181acff7c		Britten 2010			Exclude	Exclude for being a review, not mice, no EHM, no relevant outcome measures, or not in English			1
73	#73	Dietary adaptation to high starch involves increased relative abundance of sucrase-isomaltase and its mRNA in nestling house sparrows	Brun, A.; Magallanes, M. E.; Barrett-Wilt, G. A.; Karasov, W. H.; Caviedes-Vidal, E.	Dietary flexibility in digestive enzyme activity is widespread in vertebrates but mechanisms are poorly understood. When laboratory rats are switched to a higher carbohydrate diet, the activities of the apical intestinal alpha-glucosidases (AGs) increase within 6-12 h, mainly by rapid increase in enzyme transcription, followed by rapid translation and translocation to the intestine's apical, brus…	2021	2024-02-01	Am J Physiol Regul Integr Comp Physiol	320	2	R195-R202	33175589	10.1152/ajpregu.00181.2020		Brun 2021			Exclude	Exclude for being a review, not mice, no EHM, no relevant outcome measures, or not in English			1
74	#74	Development of an immunomagnetic assay system for rapid detection of bacteria and leukocytes in body fluids	Bruno, J. G.; Yu, H.; Kilian, J. P.; Moore, A. A.	Immunomagnetic (IM) separation and concentration of specific target ligands or particles, such as bacteria or leukocytes, from complex mixtures, such as bone marrow, blood and other body fluids, is now a widely accepted technique. IM methodologies require high affinity antibodies or other receptors, but are potentially as effective as density gradient separations. Thus, a computer-controlled firs…	1996	Sep-Dec	J Mol Recognit	9	2024-05-06	474-9	9174926	10.1002/(sici)1099-1352(199634/12)9:5/6<474::aid-jmr286>3.0.co;2-0		Bruno 1996			Exclude	Exclude for being a review, not mice, no EHM, no relevant outcome measures, or not in English			1
75	#75	Health Monitoring of Laboratory Rodent Colonies-Talking about (R)evolution	Buchheister, S.; Bleich, A.	The health monitoring of laboratory rodents is essential for ensuring animal health and standardization in biomedical research. Progress in housing, gnotobiotic derivation, and hygienic monitoring programs led to enormous improvement of the microbiological quality of laboratory animals. While traditional health monitoring and pathogen detection methods still serve as powerful tools for the diagno…	2021	2024-05-14	Animals (Basel)	11	5		34069175	10.3390/ani11051410		Buchheister 2021			Exclude	Exclude for being a review, not mice, no EHM, no relevant outcome measures, or not in English			1
76	#76	One for two: A novel and highly sensitive virulence factor-based quantitative polymerase chain reaction assay for the simultaneous detection of Rodentibacter pneumotropicus and Rodentibacter heylii in environmental sample material	Buchheister, S.; Roegener, F.; Zschemisch, N. H.; Talbot, S. R.; Christensen, H.; Bleich, A.	Hygienic monitoring of laboratory rodents has focused more and more on the analysis of environmental sample material by quantitative polymerase chain reaction (qPCR) assays. This approach requires profound knowledge of specific genetic sequences of the agents to be monitored and the assays need to be permanently adapted to take the latest research into account. [Pasteurella] pneumotropica was rec…	2020	Jun	Lab Anim	54	3	239-250	31195883	10.1177/0023677219853600		Buchheister 2020			Include in FullText Review		Include		1
77	#77	A decrease of intracellular ATP is compensated by increased respiration and acidification at sub-lethal parathion concentrations in murine embryonic neuronal cells: measurements in metabolic cell-culture chips	Buehler, S. M.; Stubbe, M.; Gimsa, U.; Baumann, W.; Gimsa, J.	We present a label-free in vitro method for testing the toxic potentials of chemical substances using primary neuronal cells. The cells were prepared from 16-day-old NMRI mouse embryos and cultured on silicon chips (www.bionas.de) under the influence of different parathion concentrations with sensors for respiration (Clark-type oxygen electrodes), acidification (pH-ISFETs) and cell adhesion (inte…	2011	2024-11-30	Toxicol Lett	207	2	182-90	21939746	10.1016/j.toxlet.2011.09.005		Buehler 2011			Exclude	Exclude for being a review, not mice, no EHM, no relevant outcome measures, or not in English			1
78	#78	Health Evaluation of Experimental Laboratory Mice	Burkholder, T.; Foltz, C.; Karlsson, E.; Linton, C. G.; Smith, J. M.	Good science and good animal care go hand in hand. A sick or distressed animal does not produce the reliable results that a healthy and unstressed animal produces. This unit describes the essentials of assessing mouse health, colony health surveillance, common conditions, and determination of appropriate endpoints. Understanding the health and well-being of the mice used in research enables the i…	2012	Jun	Curr Protoc Mouse Biol	2		145-165	22822473	10.1002/9780470942390.mo110217		Burkholder 2012			Exclude	Exclude for being a review, not mice, no EHM, no relevant outcome measures, or not in English			1
79	#79	Genotoxic effects in blood cells of Mus musculus and Iguana iguana living near coal mining areas in Colombia	Cabarcas-Montalvo, M.; Olivero-Verbel, J.; Corrales-Aldana, H.	Coal is a mixture of chemicals with the capacity of promoting biochemical changes that may lead to DNA damage. In this study, the comet assay in peripheral blood cells, and the micronucleus test in blood smears were used to evaluate potential genotoxic effects derived from exposure to coal mining activities on wild populations of Mus musculus and Iguana iguana. Four locations from Colombia were e…	2012	2024-02-01	Sci Total Environ	416		208-14	22221870	10.1016/j.scitotenv.2011.11.080		Cabarcas-Montalvo 2012			Exclude	Exclude for being a review, not mice, no EHM, no relevant outcome measures, or not in English			1
80	#80	Resistance of Sprague-Dawley Rats to infection with Helicobacter pullorum	Cacioppo, L. D.; Shen, Z.; Parry, N. M.; Fox, J. G.	Helicobacter pullorum is an enterohepatic Helicobacter spp. known to infect both chickens and humans. H. pullorum infection has recently been reported in both mice and rats. This study was designed to determine whether standard methods of colony health surveillance using exposure to rodent soiled bedding could detect H. pullorum in Sprague-Dawley rats. We exposed 8 Helicobacter-free Sprague-Dawle…	2012	Nov	J Am Assoc Lab Anim Sci	51	6	803-7	23294887			Cacioppo 2012			Exclude	Exclude for being a review, not mice, no EHM, no relevant outcome measures, or not in English			1
81	#81	A rapid chemiluminescent slot blot immunoassay for the detection and quantification of Clostridium botulinum neurotoxin type E, in cultures	Cadieux, B.; Blanchfield, B.; Smith, J. P.; Austin, J. W.	A simple, rapid, cost-effective in vitro slot blot immunoassay was developed for the detection and quantification of botulinum neurotoxin type E (BoNT/E) in cultures. Culture supernatants of 36 strains of clostridia, including 12 strains of Clostridium botulinum type E, 12 strains of other C. botulinum neurotoxin serotypes, and 12 strains of other clostridial species were tested. Samples containi…	2005	2024-05-01	Int J Food Microbiol	101	1	2024-09-16	15878402	10.1016/j.ijfoodmicro.2004.10.038		Cadieux 2005			Exclude	Exclude for being a review, not mice, no EHM, no relevant outcome measures, or not in English			1
82	#82	Prevalence of antibodies against Kilham virus in experimental rat colonies of Argentina	Cagliada, M. P.; Carbone, C.; Ayala, M. A.; Laborde, J. M.; Maschi, F.; Milocco, S. N.; Bonzo, E.; Cid De La Paz, V.; Galosi, C. M.	The Kilham rat virus (KRV) is a parvovirus originally isolated from a rat sarcoma in the late 1950s. The clinical signs associated with a natural KRV infection include foetal resorption in dams, runting, ataxia, cerebellar hypoplasia and jaundice in suckling rats, and sudden death, scrotal cyanosis, abdominal swelling and dehydration in juvenile rats. The ability of this virus to produce persiste…	2010	Jan-Feb	Rev Argent Microbiol	42	1	27-9	20461290	10.1590/S0325-75412010000100006		Cagliada 2010			Exclude	Exclude for being a review, not mice, no EHM, no relevant outcome measures, or not in English			1
83	#83	The real-world localization and classification of multiple odours using a biologically based neurorobotics approach	Calvo, J. M. B.; Badia, S. B. I.; Simo, H. T.; Verschure, Pfmj; Ieee,; Ieee,	Autonomous robotic odour source classification and localization in real world environments is an essential step for applications such as humanitarian demining, environmental monitoring or search and rescue operations. However, at the moment this problem has only been solved by nature (e. g.: moths, bees, rats, dogs). Biological systems are capable and efficient at odour source localization in spi…		2010	World Congress on Computational Intelligence (WCCI 2010)				WOS:000287421403059						Exclude	Exclude for being a review, not mice, no EHM, no relevant outcome measures, or not in English			1
84	#84	Giardia sp.: comparison of electrophoretic karyotypes	Campbell, S. R.; van Keulen, H.; Erlandsen, S. L.; Senturia, J. B.; Jarroll, E. L.	Species in the genus Giardia have been named on the basis of host specificity, cell dimensions, and median body morphology. Despite these criteria, the species taxonomy of Giardia is still in question. To investigate Giardia taxonomy on a molecular level, Giardia chromosomal DNA was analyzed by orthogonal-field-alternation gel electrophoresis (OFAGE) and transverse alternating field electrophores…	1990	Nov	Exp Parasitol	71	4	470-82	2226707	10.1016/0014-4894(90)90073-l		Campbell 1990			Exclude	Exclude for being a review, not mice, no EHM, no relevant outcome measures, or not in English			1
85	#85	Modeling Neuroimmune Interactions in Human Subjects and Animal Models to Predict Subtype-Specific Multidrug Treatments for Gulf War Illness	Carrera Arias, F. J.; Aenlle, K.; Abreu, M.; Holschbach, M. A.; Michalovicz, L. T.; Kelly, K. A.; Klimas, N.; O'Callaghan, J. P.; Craddock, T. J. A.	Gulf War Illness (GWI) is a persistent chronic neuroinflammatory illness exacerbated by external stressors and characterized by fatigue, musculoskeletal pain, cognitive, and neurological problems linked to underlying immunological dysfunction for which there is no known treatment. As the immune system and the brain communicate through several signaling pathways, including the hypothalamic-pituita…	2021	2024-08-09	Int J Mol Sci	22	16		34445252	10.3390/ijms22168546		CarreraArias 2021			Exclude	Exclude for being a review, not mice, no EHM, no relevant outcome measures, or not in English			1
86	#86	Validation of a radial diffusive sampler for measuring occupational exposure to 1,3-butadiene	Carrieri, M.; Bartolucci, G. B.; Paci, E.; Sacco, P.; Pigini, D.; Zaratin, L.; Cottica, D.; Scapellato, M. L.; Tranfo, G.	1,3-Butadiene (BD) is a major industrial chemical used in the manufacture of rubbers and latexes; it is also a ubiquitous environmental pollutant whose major source is traffic. Occupational exposure to (BD) can occur both during its production and during its use as a raw material. The objective of the study was the laboratory and field validation of a new diffusive sampler for BD. The nominal sam…	2014	2024-08-01	J Chromatogr A	1353		114-20	24602307	10.1016/j.chroma.2014.02.018		Carrieri 2014			Exclude	Exclude for being a review, not mice, no EHM, no relevant outcome measures, or not in English			1
87	#87	Microbiological contaminations of laboratory mice and rats in conventional facilities in Argentina	Carriquiriborde, M.; Milocco, S.; Laborde, J. M.; Gentil, F.; Maschi, F.; Principi, G.; Rogers, E.; Cagliada, M. D. P.; Ayala, M. A.; Carbone, C.	Routine microbiological monitoring of rodent colonies in animal facilities is essential to evaluate the health status of the animals used in research studies. In the present study, animals were examined for the presence of selected microbial infections. In order to determine the contamination rates of mice and rats in Argentina, animals from 102 conventional facilities were monitored from 2012 to…	2020	Apr - Jun	Rev Argent Microbiol	52	2	96-100	31493941	10.1016/j.ram.2019.05.003		Carriquiriborde 2020			Exclude	Exclude for being a review, not mice, no EHM, no relevant outcome measures, or not in English			1
88	#88	A Multistate Investigation of Antibiotic-Resistant Salmonella enterica Serotype I 4,[5],12:i:- Infections as Part of an International Outbreak Associated with Frozen Feeder Rodents	Cartwright, E. J.; Nguyen, T.; Melluso, C.; Ayers, T.; Lane, C.; Hodges, A.; Li, X.; Quammen, J.; Yendell, S. J.; Adams, J.; Mitchell, J.; Rickert, R.; Klos, R.; Williams, I. T.; Behravesh, C. B.; Wright, J.	While most human Salmonella infections result from exposure to contaminated foods, an estimated 11% of all Salmonella infections are attributed to animal exposures, including both direct animal handling and indirect exposures such as cleaning cages and handling contaminated pet food. This report describes the epidemiologic, environmental and laboratory investigations conducted in the United State…	2016	Feb	Zoonoses and Public Health	63	1	62-71	WOS:000368802600007	10.1111/zph.12205		Cartwright 2016			Exclude	Exclude for being a review, not mice, no EHM, no relevant outcome measures, or not in English			1
89	#89	Opportunistic infections of mice and rats: Jacoby and Lindsey revisited	Carty, A. J.	Adventitious infections among rodents used in biomedical research and teaching continue to be problematic even with improved housing and disease-deterrent methodologies. In addition to well-documented viral diseases (e.g., mouse hepatitis virus and rodent parvoviruses) and parasites (mites and pinworms), new pathogens such as murine norovirus have emerged in recent years. Infectious agents can en…	2008		Ilar j	49	3	272-6	18506060	10.1093/ilar.49.3.272		Carty 2008			Exclude	Exclude for being a review, not mice, no EHM, no relevant outcome measures, or not in English			1
90	#90	Environmental monitoring to enhance comprehension and control of infectious diseases	Carver, S.; Kilpatrick, A. M.; Kuenzi, A.; Douglass, R.; Ostfeld, R. S.; Weinstein, P.	In a world of emerging and resurging infectious diseases, dominated by zoonoses, environmental monitoring plays a vital role in our understanding their dynamics and their spillover to humans. Here, we critically review the ecology, epidemiology and need for monitoring of a variety of directly transmitted (Sin Nombre virus, Avian Influenza) and vector-borne (Ross River virus, West Nile virus, Lyme…	2010	Nov	J Environ Monit	12	11	2048-55	20957286	10.1039/c0em00046a		Carver 2010			Exclude	Exclude for being a review, not mice, no EHM, no relevant outcome measures, or not in English			1
91	#91	Nanopore DNA Sequencing and Genome Assembly on the International Space Station	Castro-Wallace, S. L.; Chiu, C. Y.; John, K. K.; Stahl, S. E.; Rubins, K. H.; McIntyre, A. B. R.; Dworkin, J. P.; Lupisella, M. L.; Smith, D. J.; Botkin, D. J.; Stephenson, T. A.; Juul, S.; Turner, D. J.; Izquierdo, F.; Federman, S.; Stryke, D.; Somasekar, S.; Alexander, N.; Yu, G.; Mason, C. E.; Burton, A. S.	We evaluated the performance of the MinION DNA sequencer in-flight on the International Space Station (ISS), and benchmarked its performance off-Earth against the MinION, Illumina MiSeq, and PacBio RS II sequencing platforms in terrestrial laboratories. Samples contained equimolar mixtures of genomic DNA from lambda bacteriophage, Escherichia coli (strain K12, MG1655) and Mus musculus (female BAL…	2017	2024-12-21	Sci Rep	7	1	18022	29269933	10.1038/s41598-017-18364-0		Castro-Wallace 2017			Exclude	Exclude for being a review, not mice, no EHM, no relevant outcome measures, or not in English			1
92	#92	Occurrence and Transmission of bla NDM-Carrying Enterobacteriaceae from Geese and the Surrounding Environment on a Commercial Goose Farm	Cen, D. J.; Sun, R. Y.; Mai, J. L.; Jiang, Y. W.; Wang, D.; Guo, W. Y.; Jiang, Q.; Zhang, H.; Zhang, J. F.; Zhang, R. M.; Sun, J.; Liao, X. P.; Liu, Y. H.; Fang, L. X.	We investigated the prevalence and transmission of NDM-producing Enterobacteriaceae in fecal samples of geese and environmental samples from a goose farm in southern China. The samples were cultivated on MacConkey agar plates supplemented with meropenem. Individual colonies were examined for bla NDM, and bla NDM-positive bacteria were characterized based on whole-genome sequencing (WGS) data from…	2021	2024-04-27	Appl Environ Microbiol	87	10		33674440	10.1128/AEM.00087-21		Cen 2021			Exclude	Exclude for being a review, not mice, no EHM, no relevant outcome measures, or not in English			1
93	#93	Ready-to-use protein G-conjugated gold nanorods for biosensing and biomedical applications	Centi, S.; Ratto, F.; Tatini, F.; Lai, S.; Pini, R.	BACKGROUND: Gold nanorods (GNRs) display unique capacity to absorb and scatter near infrared light, which arises from their peculiar composition of surface plasmon resonances. For this reason, GNRs have become an innovative material of great hope in nanomedicine, in particular for imaging and therapy of cancer, as well as in photonic sensing of biological agents and toxic compounds for e.g. biome…	2018	2024-01-19	J Nanobiotechnology	16	1	5	29351815	10.1186/s12951-017-0329-7		Centi 2018			Exclude	Exclude for being a review, not mice, no EHM, no relevant outcome measures, or not in English			1
94	#94	Genetic characterization of influenza A virus subtypes H1N3 and H1N9 isolated from free-grazing ducks in Thailand	Chaiyawong, S.; Boonyapisitsopa, S.; Jairak, W.; Nonthabenjawan, N.; Tangwangvivat, R.; Bunpapong, N.; Amonsin, A.	Influenza A virus (IAV) subtype H1 has been reported to infect birds, pigs and humans. In this study, we characterized IAVs subtype H1N3 and H1N9 isolated from free-grazing ducks in Thailand. Phylogenetic analysis showed that Thai IAV-H1 isolates cluster with avian Eurasian-lineage but not pandemic H1N1 viruses. Analysis of the viruses indicated low-pathogenic avian influenza (LPAI) characteristi…	2016	Oct	Arch Virol	161	10	2819-24	27383209	10.1007/s00705-016-2962-0		Chaiyawong 2016			Exclude	Exclude for being a review, not mice, no EHM, no relevant outcome measures, or not in English			1
95	#95	Detection of Cryptosporidium species and sources of contamination with Cryptosporidium hominis during a waterborne outbreak in north west Wales	Chalmers, R. M.; Robinson, G.; Elwin, K.; Hadfield, S. J.; Thomas, E.; Watkins, J.; Casemore, D.; Kay, D.	As part of investigations into the cause of a waterborne outbreak of Cryptosporidium hominis infection linked to a mains water supply, surface waters and wastewater treatment plants were tested for Cryptosporidium spp. Oocyst counts in base flow surface water samples ranged from nil to 29 per 10 l. Oocyst counts in effluent from a community wastewater treatment plant were up to 63 fold higher and…	2010	Jun	J Water Health	8	2	311-25	20154394	10.2166/wh.2009.185		Chalmers 2010			Exclude	Exclude for being a review, not mice, no EHM, no relevant outcome measures, or not in English			1
96	#96	Quantitation of Protein Adducts of Aristolochic Acid I by Liquid Chromatography-Tandem Mass Spectrometry: A Novel Method for Biomonitoring Aristolochic Acid Exposure	Chan, C. K.; Chan, K. J.; Liu, N.; Chan, W.	Emerging evidence suggests that chronic exposure to aristolochic acids (AAs) is one of the etiological pathways leading to chronic kidney disease (CKD). Due to the traditional practice of herbal medicine and AA-containing plants being used extensively as medicinal herbs, over 100 million East Asians are estimated to be at risk of AA poisoning. Given that the chronic nephrotoxicity of AAs only man…	2021	2024-01-18	Chem Res Toxicol	34	1	144-153	33410325	10.1021/acs.chemrestox.0c00454		Chan 2021			Exclude	Exclude for being a review, not mice, no EHM, no relevant outcome measures, or not in English			1
97	#97	Sexual dimorphism of the second-to-fourth digit length ratio (2D : 4D) in the strawberry poison dart frog (Oophaga pumilio) in Costa Rica	Chang, J. L.	The second-to-fourth digit ratio (2D : 4D) is a well-studied sexual dimorphism that likely arises as a result of prenatal androgenic effects on homeobox gene expression. This dimorphism has been found to exhibit interesting phylogenetic patterns in which females have larger ratios than males among most mammalian species and males have larger ratios than females in most avian and reptilian species…	2008	Jun	Journal of Herpetology	42	2	414-416	WOS:000256391000026	Doi 10.1670/07-153.1		Chang 2008			Exclude	Exclude for being a review, not mice, no EHM, no relevant outcome measures, or not in English			1
98	#98	Pcr Surveillance of Four Prototypic Rat Parvoviruses in Laboratory Rat Colonies in Taiwan	Chang, Yung-Hui; Liao, Yi-Chun; Wang, Ko-Wei; Wang, Ming-Hseng; Fang, Ber-Hsiung; Wan, Cho-Hua	Prototypic rat parvoviruses are among the most common infectious agents in laboratory rats worldwide. It is important to determine the infectious condition of rat parvoviruses in research colonies in Taiwan. In this study, virus species-specific PCR assays were applied to screen Kilham rat virus (KRV), Toolan's H-1 virus (H-1 virus), rat parvovirus (RPV) and rat minute virus (RMV) in 203 rats fro…	2020		Taiwan Veterinary Journal	46	1	29-35		10.1142/s1682648520500018		Chang 2020			Include in FullText Review		Exclude	Exclude for no relevant outcomes	1
99	#99	February 2015: This Month in JoVE - Tracking Down Foodborne Illness, Imaging Baby Brains, and Paying Scientific Attention to Attention	Chao, W.; Kolski-Andreaco, A.	Here's a look at what's coming up in the February 2015 issue of JoVE: The Journal of Visualized Experiments._x000D_In JoVE Environment we have a method for tracing outbreaks of food poisoning to insects. Everyone knows that insects can deposit disease-causing organisms on our food. Not surprisingly, insects are important vectors of foodborne illnesses caused by pathogens like Salmonella, E. coli,…	2015	Feb	Jove-Journal of Visualized Experiments		96		WOS:000361533700001	ARTN e5675_x000D_10.3791/5675		Chao 2015			Exclude	Exclude for being a review, not mice, no EHM, no relevant outcome measures, or not in English			1
100	#100	S100beta as a serum marker in endocrine resistant breast cancer	Charmsaz, S.; Hughes, E.; Bane, F. T.; Tibbitts, P.; McIlroy, M.; Byrne, C.; Cocchiglia, S.; McBryan, J.; Hennessy, B. T.; Dwyer, R. M.; Kerin, M. J.; Hill, A. D.; Young, L. S.	BACKGROUND: Endocrine therapy is standard treatment for estrogen receptor (ER)-positive breast cancer. However, its efficacy is limited by intrinsic and acquired resistance. Here the potential of S100beta as a biomarker and inhibition of its signaling network as a therapeutic strategy in endocrine treated patients was investigated. METHODS: The expression of S100beta in tissue and serum was asses…	2017	2024-04-12	BMC Med	15	1	79	28399921	10.1186/s12916-017-0836-2		Charmsaz 2017			Exclude	Exclude for being a review, not mice, no EHM, no relevant outcome measures, or not in English			1
101	#101	Blood pharmacokinetic of 17 common pesticides in mixture following a single oral exposure in rats: implications for human biomonitoring and exposure assessment	Chata, C.; Palazzi, P.; Grova, N.; Haan, S.; Emond, C.; Vaillant, M.; Appenzeller, B. M. R.	Human biomonitoring provides information about chemicals measured in biological matrices, but their interpretation remains uncertain because of pharmacokinetic (PK) interactions. This study examined the PKs in blood from Long-Evans rats after a single oral dose of 0.4 mg/kg bw of each pesticide via a mixture of the 17 pesticides most frequently measured in humans. These pesticides are beta-endosu…	2019	Oct	Arch Toxicol	93	10	2849-2862	31428841	10.1007/s00204-019-02546-y		Chata 2019			Exclude	Exclude for being a review, not mice, no EHM, no relevant outcome measures, or not in English			1
102	#102	Sensors for Food Quality Monitoring	Chauhan, N.; Jain, U.; Soni, S.; Pudake, R. N.; Chauhan, N.; Kole, C.	Recently, there are gradually increasing demands of rapid, highly sensitive, and very selective methods in food safety and environmental monitoring. In response to this concern, conventional and nanotechnology-based biosensors have arisen as very effective and promising tool in analytical approach. It results in accurate chemical data in no time with cost-effective manner. This chapter presented …	2019		Nanoscience for Sustainable Agriculture			601-626	WOS:000553677000024	10.1007/978-3-319-97852-9_23		Chauhan 2019			Exclude	Exclude for being a review, not mice, no EHM, no relevant outcome measures, or not in English			1
103	#103	Clinical, pathological, and molecular investigation of Mycoplasma pulmonis-induced murine respiratory mycoplasmosis in a rat (Rattus norvegicus) colony	Chawla, S.; Jena, S.; Venkatsan, B.; Mahara, K.; Sahu, N.	Aim: Mycoplasma pulmonis (MP) remains potentially important rodent pathogen causing murine respiratory mycoplasmosis (MRM) which may go undiagnosed due to its asymptomatic nature. In the present study, we carried out clinical, pathological, and molecular investigations of MP-induced MRM in a rat colony. Materials and Methods: Two female Wistar rats were observed to be diseased in animal facility …	2017	Nov	Vet World	10	11	1378-1382	29263602	10.14202/vetworld.2017.1378-1382		Chawla 2017			Exclude	Exclude for being a review, not mice, no EHM, no relevant outcome measures, or not in English			1
104	#104	PCR-based molecular diagnosis of botulism (types C and D) outbreaks in aquatic birds	Chellapandi, Paulchamy; Prisilla, Arockiasamy	Clostridium botulinum is a strictly anaerobic spore forming bacterium found in soil and sediments, producing botulinum neurotoxins. Group III strains of this organism are only able to produce neurotoxin types C, mosaic C/D, D/C, and D, which are associated with bird botulism. The threats and outbreak cycle of bird botulism are enhanced in the aquatic environment via a food web-environment-avian i…	2018		Annals of Microbiology	68	12	835-849		10.1007/s13213-018-1390-7		Chellapandi 2018			Exclude	Exclude for being a review, not mice, no EHM, no relevant outcome measures, or not in English			1
105	#105	Swine influenza in China	Chen, H.; Li, H.; Yang, H.; Qiao, C.; Yu, K.; Oie, F. A. O.	Swine influenza is a common infectious respiratory disease of pigs that caused by influenza A viruses, and H1N1 and H3N2 are currently the most popular subtypes of influenza viruses circulated in pig population in China. H9N2 virus was detected from pigs that imported from Mainland China in Hong Kong in 1998, and extensive viral surveillance conduced since then indicated that H9N2 viruses are wid…	2005	Apr 07-08	OIE/FAO International Scientific Conference on Avian Influenza	124		73-73	WOS:000235843700011			Chen 2005			Exclude	Exclude for being a review, not mice, no EHM, no relevant outcome measures, or not in English			1
106	#106	Rapid differential detection of subtype H1 and H3 swine influenza viruses using a TaqMan-MGB-based duplex one-step real-time RT-PCR assay	Chen, K.; Kong, M.; Liu, J.; Jiao, J.; Zeng, Z.; Shi, L.; Bu, X.; Yan, Y.; Chen, Y.; Gao, R.; Liu, X.; Wang, X.; Hu, J.; Hu, S.; Jiao, X.; Liu, X.; Gu, M.	Swine influenza is an economically important respiratory disease in swine, but it also constantly poses a threat to human health. Therefore, developing rapid, sensitive, and efficient detection methods for swine influenza virus (SIV) is important. By aligning the haemagglutinin (HA) gene sequences of SIVs circulating in China over a 10-year period, an H1 primer-probe set targeting both Eurasian a…	2021	Aug	Arch Virol	166	8	2217-2224	34091783	10.1007/s00705-021-05127-6		Chen 2021			Exclude	Exclude for being a review, not mice, no EHM, no relevant outcome measures, or not in English			1
107	#107	Effects of Surface Charge of Hyperbranched Polymers on Cytotoxicity, Dynamic Cellular Uptake and Localization, Hemotoxicity, and Pharmacokinetics in Mice	Chen, L.; Simpson, J. D.; Fuchs, A. V.; Rolfe, B. E.; Thurecht, K. J.	Nanoscaled polymeric materials are increasingly being investigated as pharmaceutical products, drug/gene delivery vectors, or health-monitoring devices. Surface charge is one of the dominant parameters that regulates nanomaterial behavior in vivo. In this paper, we demonstrated how control over chemical synthesis allowed manipulation of nanoparticle surface charge, which in turn greatly influence…	2017	2024-12-04	Mol Pharm	14	12	4485-4497	29116801	10.1021/acs.molpharmaceut.7b00611		Chen 2017			Exclude	Exclude for being a review, not mice, no EHM, no relevant outcome measures, or not in English			1
108	#108	Continuous wireless pressure monitoring and mapping with ultra-small passive sensors for health monitoring and critical care	Chen, L. Y.; Tee, B. C.; Chortos, A. L.; Schwartz, G.; Tse, V.; Lipomi, D. J.; Wong, H. S.; McConnell, M. V.; Bao, Z.	Continuous monitoring of internal physiological parameters is essential for critical care patients, but currently can only be practically achieved via tethered solutions. Here we report a wireless, real-time pressure monitoring system with passive, flexible, millimetre-scale sensors, scaled down to unprecedented dimensions of 1 x 1 x 0.1 cubic millimeters. This level of dimensional scaling is ena…	2014	2024-10-06	Nat Commun	5		5028	25284074	10.1038/ncomms6028		Chen 2014			Exclude	Exclude for being a review, not mice, no EHM, no relevant outcome measures, or not in English			1
109	#109	Mercury pollution in two typical areas in Guizhou province, China and its neurotoxic effects in the brains of rats fed with local polluted rice	Cheng, J.; Yuan, T.; Wang, W.; Jia, J.; Lin, X.; Qu, L.; Ding, Z.	Guizhou province, which located in southwestern of China, is an important mercury (Hg) production center. This study was to investigate the environmental levels and ecological effects of mercury in two typical Hg polluted areas in Guizhou province. In addition, to improve the understanding of the neurotoxic effects of Hg, a rats based laboratory study was also carried out in this study. Samples o…	2006	Dec	Environ Geochem Health	28	6	499-507	17120105	10.1007/s10653-005-7570-y		Cheng 2006			Exclude	Exclude for being a review, not mice, no EHM, no relevant outcome measures, or not in English			1
110	#110	Cutting edge: Membrane nanotubes in vivo: a feature of MHC class II+ cells in the mouse cornea	Chinnery, H. R.; Pearlman, E.; McMenamin, P. G.	Membrane nanotubes are a recently discovered form of cellular protrusion between two or more cells whose functions include cell communication, environmental sampling, and protein transfer. Although clearly demonstrated in vitro, evidence of the existence of membrane nanotubes in mammalian tissues in vivo has until now been lacking. Confocal microscopy of whole-mount corneas from wild-type, enhanc…	2008	2024-05-01	J Immunol	180	9	5779-83	18424694	10.4049/jimmunol.180.9.5779		Chinnery 2008			Exclude	Exclude for being a review, not mice, no EHM, no relevant outcome measures, or not in English			1
111	#111	Characterization of clade 2.3.2.1 H5N1 highly pathogenic avian influenza viruses isolated from wild birds (mandarin duck and Eurasian eagle owl) in 2010 in Korea	Choi, J. G.; Kang, H. M.; Jeon, W. J.; Choi, K. S.; Kim, K. I.; Song, B. M.; Lee, H. S.; Kim, J. H.; Lee, Y. J.	Starting in late November 2010, the H5N1 highly pathogenic avian influenza (HPAI) virus was isolated from many types of wild ducks and raptors and was subsequently isolated from poultry in Korea. We assessed the genetic and pathogenic properties of the HPAI viruses isolated from a fecal sample from a mandarin duck and a dead Eurasian eagle owl, the most affected wild bird species during the 2010/…	2013	2024-04-23	Viruses	5	4	1153-74	23611846	10.3390/v5041153		Choi 2013			Exclude	Exclude for being a review, not mice, no EHM, no relevant outcome measures, or not in English			1
112	#112	Novel Pcr Assays for Three Fur Mites in Naturally Infected Mice without Animal Sacrifice	Chou, Chih-Lin; Cheng, Ying-Chien; Wang, Ming-Hseng; Wan, Cho-Hua	Rodent fur mite infestation is a persistent and intractable problem in laboratory rodent colonies, due to insensitive diagnostics, unrepresentative samples for testing and improper sentinel system. Myocoptes musculinus (COP), Myobia musculi (MOB) and Radfordia affinis (RDA) have been reported in laboratory mouse colonies. To improve the sensitivity and efficiency of fur mite detection, COP-specif…	2020		Taiwan Veterinary Journal	46	4	133-142		10.1142/s1682648520500122		Chou 2020			Include in FullText Review		Include		1
113	#113	Development of a transmission model for dengue virus	Christofferson, R. C.; McCracken, M. K.; Johnson, A. M.; Chisenhall, D. M.; Mores, C. N.	BACKGROUND: Dengue virus (DENV) research has historically been hampered by the lack of a susceptible vertebrate transmission model. Recently, there has been progress towards such models using several varieties of knockout mice, particularly those deficient in type I and II interferon receptors. Based on the critical nature of the type I interferon response in limiting DENV infection establishment…	2013	2024-04-23	Virol J	10		127	23617898	10.1186/1743-422X-10-127		Christofferson 2013			Exclude	Exclude for being a review, not mice, no EHM, no relevant outcome measures, or not in English			1
114	#114	Analysis of sequence polymorphism of a major mite allergen, Der p 2	Chua, K. Y.; Huang, C. H.; Shen, H. D.; Thomas, W. R.	BACKGROUND: The major house dust mite allergen Der p 2 has been regarded as an important allergen involved in the immunopathogenesis of allergic asthma and eczema. OBJECTIVES: To determine the degree of sequence polymorphism exists in Der p 2 at both the genomic DNA and cDNA levels. METHODS: Isolation of cDNA clones was performed by screening the cDNA libraries with Der p 2 cDNA probe and the gen…	1996	Jul	Clin Exp Allergy	26	7	829-37	8842558	10.1111/j.1365-2222.1996.tb00615.x		Chua 1996			Exclude	Exclude for being a review, not mice, no EHM, no relevant outcome measures, or not in English			1
115	#115	In vitro suppression of thymocyte apoptosis by metal-rich complex environmental mixtures: potential role of zinc and cadmium excess	Chukhlovin, A. B.; Tokalov, S. V.; Yagunov, A. S.; Westendorf, J.; Reincke, H.; Karbe, L.	Excessive amounts of heavy metals (e.g. Zn, Cu, Mn, Cr) are accumulated in river bottom sediments (RBS), being available to humans and animals along food chains. Increased exposure of mammals to certain metals (Cr, Cu) induces immunosuppresion, due to DNA damage and decreased survival of lymphoid cells. By contrast, excess of Zn and Cd causes inhibition of apoptosis thus suggesting increased surv…	2001	2024-12-17	Science of the Total Environment	281	2024-01-03	153-163	WOS:000172967400013	Doi 10.1016/S0048-9697(01)00843-9		Chukhlovin 2001			Exclude	Exclude for being a review, not mice, no EHM, no relevant outcome measures, or not in English			1
116	#116	Evolution of antibodies for environmental monitoring: from mice to plants	Churchill, R. L. T.; Sheedy, C.; Yau, K. Y. F.; Hall, J. C.	Immunoassays are one of the most convenient methods for environmental monitoring, but have been limited so far by low yield and low affinity antibodies (Abs). With the advent of recombinant Ab (rAb) technology and the expression of these Abs in organisms such as yeast, bacteria, insects and plants, widespread monitoring of our food and environment for organic contaminants using immunoassays has b…	2002	2024-09-18	Analytica Chimica Acta	468	2	185-197	WOS:000178255200001	Pii S0003-2670(02)00093-4_x000D_Doi 10.1016/S0003-2670(02)00093-4		Churchill 2002			Exclude	Exclude for being a review, not mice, no EHM, no relevant outcome measures, or not in English			1
117	#117	Investigation of the long-term toxic effect of nanoparticles of different physical-chemical characteristics	Churilov, D. G.; Polischuk, S. D.; Churilov, G. I.; Churilova, V. V.; Byshova, D. N.	The purpose of this work is to study the effect of metal and oxide nanoparticles on some ecological and functional groups in the soil-plant-animal system to form the stability limits of organisms. Nanoparticles of cobalt, iron, zinc, copper, copper oxide, zinc oxide and titanium dioxide sized 20 80 nm were studied. The concentration range was 0.01 1,000 g of nanoparticles per ton of seeds or soil…	2020		Agronomy Research	18	3	1973-1991		10.15159/AR.20.186		Churilov 2020			Exclude	Exclude for being a review, not mice, no EHM, no relevant outcome measures, or not in English			1
118	#118	Detection and clearance of Syphacia obvelata infection in Swiss Webster and athymic nude mice	Clarke, C. L.; Perdue, K. A.	Our routine health-surveillance program is based on use of the Swiss Webster mouse, with sentinels submitted for testing every 7 weeks. Athymic nude (nu/nu) mice are used as an adjunct method to detect pinworm infections. The premise for the use of the nude mouse was based on research that revealed the thymus as necessary to confer resistance to pinworm infections. In light of this finding, it wa…	2004	May	Contemp Top Lab Anim Sci	43	3	2024-09-13	15174810			Clarke 2004			Exclude	Exclude for being a review, not mice, no EHM, no relevant outcome measures, or not in English			1
119	#119	Microbiological control in stem cell banks: approaches to standardisation	Cobo, F.; Stacey, G. N.; Hunt, C.; Cabrera, C.; Nieto, A.; Montes, R.; Cortes, J. L.; Catalina, P.; Barnie, A.; Concha, A.	The transplant of cells of human origin is an increasingly complex sector of medicine which entails great opportunities for the treatment of a range of diseases. Stem cell banks should assure the quality, traceability and safety of cultures for transplantation and must implement an effective programme to prevent contamination of the final product. In donors, the presence of infectious micro-organ…	2005	Sep	Appl Microbiol Biotechnol	68	4	456-66	16012832	10.1007/s00253-005-0062-2		Cobo 2005			Exclude	Exclude for being a review, not mice, no EHM, no relevant outcome measures, or not in English			1
120	#120	Recommendations for Health Monitoring and Reporting for Zebrafish Research Facilities	Collymore, C.; Crim, M. J.; Lieggi, C.	The presence of subclinical infection or clinical disease in laboratory zebrafish may have a significant impact on research results, animal health and welfare, and transfer of animals between institutions. As use of zebrafish as a model of disease increases, a harmonized method for monitoring and reporting the health status of animals will facilitate the transfer of animals, allow institutions to…	2016	Jul	Zebrafish	13 Suppl 1		S138-48	26991393	10.1089/zeb.2015.1210		Collymore 2016			Exclude	Exclude for being a review, not mice, no EHM, no relevant outcome measures, or not in English			1
121	#121	Urban zoonoses caused by Bartonella, Coxiella, Ehrlichia, and Rickettsia species	Comer, J. A.; Paddock, C. D.; Childs, J. E.	The last half of the 20th Century witnessed an increase in the occurrence and recognition of urban zoonoses caused by members of the genera Bartonella, Coxiella, Ehrlichia, and Rickettsia, all traditionally considered to be members of the family Rickettsiaceae. In recent years, new human pathogens (Bartonella elizabethae, Bartonella henselae, and Rickettsia felis) have been recognized in urban en…	2001	Summer	Vector Borne Zoonotic Dis	1	2	91-118	12653141	10.1089/153036601316977714		Comer 2001			Exclude	Exclude for being a review, not mice, no EHM, no relevant outcome measures, or not in English			1
122	#122	PCR and RT-PCR in the Diagnosis of Laboratory Animal Infections and in Health Monitoring	Compton, S. R.	Molecular diagnostics (PCR and RT-PCR) have become commonplace in laboratory animal research and diagnostics, augmenting or replacing serological and microbiologic methods. This overview will discuss the uses of molecular diagnostics in the diagnosis of pathogenic infections of laboratory animals and in monitoring the microbial status of laboratory animals and their environment. The article will …	2020	2024-09-01	J Am Assoc Lab Anim Sci	59	5	458-468	32580820	10.30802/AALAS-JAALAS-20-000008		Compton 2020			Exclude	Exclude for being a review, not mice, no EHM, no relevant outcome measures, or not in English			1
123	#123	Murine Astrovirus Infection and Transmission in Neonatal CD1 Mice	Compton, S. R.; Booth, C. J.; Macy, J. D.	Murine astrovirus (MuAstV) is a recently identified, widespread infection among laboratory mice. Our goal was to determine the duration of MuAstV infection, susceptibility of pups, and efficacy of soiled-bedding sentinels and environmental monitoring. Eight CD1 dams and their litters of 3-d-old pups and 8 CD1 dams and their litters of 13-d-old mice were inoculated orally with MuAstV. Neither dams…	2017	2024-07-01	J Am Assoc Lab Anim Sci	56	4	402-411	28724490			Compton 2017			Include in FullText Review		Include		1
124	#124	Microbiological monitoring in individually ventilated cage systems	Compton, S. R.; Homberger, F. R.; MacArthur Clark, J.	Housing rodents in IVC racks has many advantages over conventional cages but also presents unique challenges related to health monitoring. The authors review the issues to consider in design of a sentinel program using IVC systems.	2004	Nov	Lab Anim (NY)	33	10	36-41	15514655	10.1038/laban1104-36		Compton 2004			Exclude	Exclude for being a review, not mice, no EHM, no relevant outcome measures, or not in English			1
125	#125	Efficacy of three microbiological monitoring methods in a ventilated cage rack	Compton, S. R.; Homberger, F. R.; Paturzo, F. X.; Clark, J. M.	The use of individually ventilated caging (IVC) to house mice presents new challenges for effective microbiological monitoring. Methods that exploit the characteristics of IVC have been developed, but to the authors' knowledge, their efficacy has not been systematically investigated. Air exhausted from the IVC rack can be monitored, using sentinels housed in cages that receive rack exhaust air as…	2004	Aug	Comp Med	54	4	382-92	15357318			Compton 2004			Include in FullText Review		Include		1
126	#126	Effect of Cage-Wash Temperature on the Removal of Infectious Agents from Caging and the Detection of Infectious Agents on the Filters of Animal Bedding-Disposal Cabinets by PCR Analysis	Compton, S. R.; Macy, J. D.	Efficient, effective cage decontamination and the detection of infection are important to sustainable biosecurity within animal facilities. This study compared the efficacy of cage washing at 110 and 180 degrees F on preventing pathogen transmission. Soiled cages from mice infected with mouse parvovirus (MPV) and mouse hepatitis virus (MHV) were washed at 110 or 180 degrees F or were not washed. …	2015	Nov	J Am Assoc Lab Anim Sci	54	6	745-55	26632784			Compton 2015			Include in FullText Review		Include		1
127	#127	Macropinosome formation by tent pole ruffling in macrophages	Condon, N. D.; Heddleston, J. M.; Chew, T. L.; Luo, L.; McPherson, P. S.; Ioannou, M. S.; Hodgson, L.; Stow, J. L.; Wall, A. A.	Pathogen-mediated activation of macrophages arms innate immune responses that include enhanced surface ruffling and macropinocytosis for environmental sampling and receptor internalization and signaling. Activation of macrophages with bacterial lipopolysaccharide (LPS) generates prominent dorsal ruffles, which are precursors for macropinosomes. Very rapid, high-resolution imaging of live macropha…	2018	2024-11-05	J Cell Biol	217	11	3873-3885	30150290	10.1083/jcb.201804137		Condon 2018			Exclude	Exclude for being a review, not mice, no EHM, no relevant outcome measures, or not in English			1
128	#128	The generation and characterization of silicon carbide whiskers (fibers) for inhalation toxicology studies	Craig, D. K.; Lapin, C. A.; Butterfield, G. E.	Atmospheres of silicon carbide whiskers (wh) were required for a repeated dose lung deposition study and a subchronic inhalation toxicity study, each involving exposure to three concentrations of whiskers for 6 hr/day, 5 days/week for 1 or 13 weeks. Target concentrations were 0, 500, 1500, and 7500 wh/cc. By using the mean fiber length (10 microns), diameter (0.555 micron), and density (3.2 g/cc)…	1991	Aug	Am Ind Hyg Assoc J	52	8	315-9	1927908	10.1080/15298669191364794		Craig 1991			Exclude	Exclude for being a review, not mice, no EHM, no relevant outcome measures, or not in English			1
129	#129	Comparison of Antemortem and Environmental Samples for Zebrafish Health Monitoring and Quarantine	Crim, M. J.; Lawrence, C.; Livingston, R. S.; Rakitin, A.; Hurley, S. J.; Riley, L. K.	Molecular diagnostic assays offer both exquisite sensitivity and the ability to test a wide variety of sample types. Various types of environmental sample, such as detritus and concentrated water, might provide a useful adjunct to sentinels in routine zebrafish health monitoring. Similarly, antemortem sampling would be advantageous for expediting zebrafish quarantine, without euthanasia of valuab…	2017	2024-07-01	J Am Assoc Lab Anim Sci	56	4	412-424	28724491			Crim 2017			Exclude	Exclude for being a review, not mice, no EHM, no relevant outcome measures, or not in English			1
130	#130	Bacteriophages and Their Immunological Applications against Infectious Threats	Criscuolo, E.; Spadini, S.; Lamanna, J.; Ferro, M.; Burioni, R.	Bacteriophage therapy dates back almost a century, but the discovery of antibiotics led to a rapid decline in the interests and investments within this field of research. Recently, the novel threat of multidrug-resistant bacteria highlighted the alarming drop in research and development of new antibiotics: 16 molecules were discovered during 1983-87, 10 new therapeutics during the nineties, and o…	2017		J Immunol Res	2017		3780697	28484722	10.1155/2017/3780697		Criscuolo 2017			Exclude	Exclude for being a review, not mice, no EHM, no relevant outcome measures, or not in English			1
131	#131	New influenza A(H7N7) viruses detected in live poultry markets in China	Cui, P.; Deng, G.; Shi, J.; Kong, H.; Liu, L.; Guan, Y.; Suzuki, Y.; Chen, H.	H7N7 avian influenza viruses have been widely detected in wild birds and domestic poultry since they were first detected in chickens in Italy in 1902. They can occasionally transmit to humans. Here, we isolated six H7N7 viruses in live poultry markets during routine surveillance from 2010 to 2013. Sequences analysis revealed that these viruses are reassortants bearing genes of H3N8, H7N3, H7N7, a…	2016	Dec	Virology	499		165-169	27661735	10.1016/j.virol.2016.06.015		Cui 2016			Exclude	Exclude for being a review, not mice, no EHM, no relevant outcome measures, or not in English			1
132	#132	Interspecies Variation in the Susceptibility of a Wild-Derived Colony of Mice to Pinworms (Aspiculuris tetraptera)	Curtis, R. C.; Murray, J. K.; Campbell, P.; Nagamori, Y.; Molnar, A.; Jackson, T. A.	Pinworms are common parasites in wild and laboratory rodents. Despite their relative nonpathogenicity in immunocompetent models, pinworm infections add an unwanted variable and may confound some types of research. For this reason, health monitoring programs and biosecurity measures aim to minimize the spread of pinworm infections into colonies free from the organisms. Wild-derived and laboratory …	2017	2024-01-01	J Am Assoc Lab Anim Sci	56	1	42-46	28905713			Curtis 2017			Exclude	Exclude for being a review, not mice, no EHM, no relevant outcome measures, or not in English			1
133	#133	Development of a mast cell-based biosensor	Curtis, T.; Naal, R. M.; Batt, C.; Tabb, J.; Holowka, D.	A mast cell-based biosensor has been developed to enable the use of these cells in numerous applications including pharmaceutical screening, environmental monitoring, clinical diagnosis and homeland security. Rat basophilic leukemia (RBL) mast cells offer excellent potential for biosensor applications because they are robust and undergo a dramatic exocytotic response within minutes of antigen add…	2008	2024-02-28	Biosens Bioelectron	23	7	1024-31	18055192	10.1016/j.bios.2007.10.007		Curtis 2008			Exclude	Exclude for being a review, not mice, no EHM, no relevant outcome measures, or not in English			1
134	#134	Perfluorinated phosphonic acids in Canadian surface waters and wastewater treatment plant effluent: discovery of a new class of perfluorinated acids	D'Eon J, C.; Crozier, P. W.; Furdui, V. I.; Reiner, E. J.; Libelo, E. L.; Mabury, S. A.	The environmental prevalence of a new class of perfluorinated acids, the perfluorinated phosphonic acids (PFPAs), was determined in Canadian surface waters and wastewater treatment plant (WWTP) effluent. For quality control and comparison, the C8- to C11-perfluorinated carboxylic acids and perfluorooctane sulfonic acid were included in the analysis. Water samples were extracted using weak anion-e…	2009	Oct	Environ Toxicol Chem	28	10	2101-7	19463027	10.1897/09-048.1		D'Eon 2009			Exclude	Exclude for being a review, not mice, no EHM, no relevant outcome measures, or not in English			1
135	#135	Effects of chronic exposure to coal in wild rodents (Ctenomys torquatus) evaluated by multiple methods and tissues	da Silva, J.; de Freitas, T. R.; Heuser, V.; Marinho, J. R.; Bittencourt, F.; Cerski, C. T.; Kliemann, L. M.; Erdtmann, B.	Rio Grande do Sul (RS) coal is low quality and typically obtained by strip mining. In a recent study concerning 2 years of biomonitoring in coal regions, we demonstrated the genotoxicity of coal and related products on blood cells of native rodents, from RS, Brazil. With the goal of studying the variations in the effects of RS coal on different tissues of the same rodent, we utilized, besides the…	2000	2024-10-10	Mutat Res	470	1	39-51	10986474	10.1016/s1383-5718(00)00094-2		daSilva 2000			Exclude	Exclude for being a review, not mice, no EHM, no relevant outcome measures, or not in English			1
136	#136	Optical mouse acting as biospeckle sensor	da Silva, Michel Melo; Nozela, Jose Roberto de Almeida; Chaves, Marcio Jose; Alves Braga, Roberto; Rabal, Hector Jorge	In this work we propose some experiments with the use of optical computer mouse, associated to low cost lasers that can be used to perform several measurements with applications in industry and in human health monitoring. The mouse was used to grab the movements produced by speckle pattern changes and to get information through the adaptation of its structure. We measured displacements in wood sa…	2011	Apr	Optics Communications	284	7	1798-1802	WOS:000288043700014	10.1016/j.optcom.2010.12.037		daSilva 2011			Exclude	Exclude for being a review, not mice, no EHM, no relevant outcome measures, or not in English			1
137	#137	The Likelihood of Misidentifying Rodent Pasteurellaceae by Using Results from a Single PCR Assay	Dafni, H.; Greenfeld, L.; Oren, R.; Harmelin, A.	The precise identification of rodent Pasteurellaceae is known to be highly challenging. An unknown strain of Pasteurellaceae appeared and rapidly spread throughout our animal facilities. Standard microbiology, combined with biochemical analysis, suggested that the bacteria strain was Rodentibacter pneumotropicus or R. heylii. We submitted samples of the unknown bacteria and known isolates of R. p…	2019	2024-03-01	J Am Assoc Lab Anim Sci	58	2	201-207	30651159	10.30802/AALAS-JAALAS-18-000049		Dafni 2019			Exclude	Exclude for being a review, not mice, no EHM, no relevant outcome measures, or not in English			1
138	#138	Coinfection of laboratory rats with Mycoplasma pulmonis and Chlamydia pneumoniae	Damy, S. B.; de Lourdes Higuchi, M.; Timenetsky, J.; Sambiase, N. V.; Reis, M. M.; Ortiz, S. C.	Routine examinations of conventional outbred Wistar rats in our laboratory showed increased serum levels of alkaline phosphatase, aspartate aminotransferase, alanine aminotransferase, and urea. Electron microscopy and specific reactions showed C. pneumoniae and M. pulmonis in lung, liver, spleen, heart, and kidney sections. We could not exclude the fact that other infectious microorganisms detect…	2003	Jan	Contemp Top Lab Anim Sci	42	1	52-6	12580575			Damy 2003			Exclude	Exclude for being a review, not mice, no EHM, no relevant outcome measures, or not in English			1
139	#139	Reagentless biomolecular analysis using a molecular pendulum	Das, J.; Gomis, S.; Chen, J. B.; Yousefi, H.; Ahmed, S.; Mahmud, A.; Zhou, W.; Sargent, E. H.; Kelley, S. O.	The development of reagentless sensors that can detect molecular analytes in biological fluids could enable a broad range of applications in personalized health monitoring. However, only a limited set of molecular inputs can currently be detected using reagentless sensors. Here, we report a sensing mechanism that is compatible with the analysis of proteins that are important physiological markers…	2021	May	Nat Chem	13	5	428-434	33686229	10.1038/s41557-021-00644-y		Das 2021			Exclude	Exclude for being a review, not mice, no EHM, no relevant outcome measures, or not in English			1
140	#140	Observations on Salmonella contamination of eggs from infected commercial laying flocks where vaccination for Salmonella enterica serovar Enteritidis had been used	Davies, R.; Breslin, M.	Eggs were collected monthly from 12 cage-layer flocks on four farms where Salmonella Enteritidis was present in vaccinated flocks despite vaccination with an S. Enteritidis bacterin. Where possible, hens were also taken for culture at the end of the laying period, and faecal and environmental samples were taken from the laying houses before and after cleaning and disinfection. Twenty-four batches…	2004	Apr	Avian Pathol	33	2	133-44	15276979	10.1080/03079450310001652040		Davies 2004			Exclude	Exclude for being a review, not mice, no EHM, no relevant outcome measures, or not in English			1
141	#141	Salmonella contamination of cereal ingredients for animal feeds	Davies, R. H.; Wales, A. D.	Cereal ingredients for animal feedstuffs may become contaminated by Salmonella on their farms of origin. This is often concentrated in multiple foci, owing to contamination by rodents and other wildlife which may be missed by routine sampling, and may involve serovars of particular public health significance, such as Salmonella Typhimurium (STM). The study examined such contamination in domestica…	2013	2024-10-25	Vet Microbiol	166	2024-03-04	543-9	23915993	10.1016/j.vetmic.2013.07.003		Davies 2013			Exclude	Exclude for being a review, not mice, no EHM, no relevant outcome measures, or not in English			1
142	#142	3D-Printed Ultra-Robust Surface-Doped Porous Silicone Sensors for Wearable Biomonitoring	Davoodi, E.; Montazerian, H.; Haghniaz, R.; Rashidi, A.; Ahadian, S.; Sheikhi, A.; Chen, J.; Khademhosseini, A.; Milani, A. S.; Hoorfar, M.; Toyserkani, E.	Three-dimensional flexible porous conductors have significantly advanced wearable sensors and stretchable devices because of their specific high surface area. Dip coating of porous polymers with graphene is a facile, low cost, and scalable approach to integrate conductive layers with the flexible polymer substrate platforms; however, the products often suffer from nanoparticle delamination and ov…	2020	2024-02-25	ACS Nano	14	2	1520-1532	31904931	10.1021/acsnano.9b06283		Davoodi 2020			Exclude	Exclude for being a review, not mice, no EHM, no relevant outcome measures, or not in English			1
143	#143	Association of reactive nitrogen species metabolites, myeloperoxidase, and airway inflammation in lung transplants	de Andrade, J. A.; Christie, J. D.; Alexander, C. B.; Young, K. R.; McGiffin, D. C.; Zorn, G. L.; Jackson, R. M.	BACKGROUND: We have previously reported that patients who had single or double lung transplants had higher concentrations than controls of nitrite and nitrate, which are metabolites of reactive nitrogen species (RNS), in bronchoalveolar lavage fluid (BALF) and serum. METHODS: This study investigates implications of RNS metabolites as markers of airway inflammation in a distinct group of lung tran…	2001	Mar	J Investig Med	49	2	166-72	11288757	10.2310/6650.2001.34043		deAndrade 2001			Exclude	Exclude for being a review, not mice, no EHM, no relevant outcome measures, or not in English			1
144	#144	Molecular typing of Coxiella burnetii from animal and environmental matrices during Q fever epidemics in the Netherlands	de Bruin, A.; van Alphen, P. T.; van der Plaats, R. Q.; de Heer, L. N.; Reusken, C. B.; van Rotterdam, B. J.; Janse, I.	BACKGROUND: The bacterium Coxiella burnetii has caused unprecedented outbreaks of Q fever in the Netherlands between 2007 and 2010. Since 2007, over 4000 human cases have been reported, with 2354 cases in 2009 alone. Dairy goat farms were identified as most probable sources for emerging clusters of human Q fever cases in their vicinity. However, identifying individual farms as primary source for …	2012	2024-09-18	BMC Vet Res	8	165	165	22988998	10.1186/1746-6148-8-165		deBruin 2012			Exclude	Exclude for being a review, not mice, no EHM, no relevant outcome measures, or not in English			1
145	#145	Efficacy of Soiled Bedding Transfer for Transmission of Mouse and Rat Infections to Sentinels: A Systematic Review	de Bruin, W. C.; van de Ven, E. M.; Hooijmans, C. R.	PURPOSE: This systematic review was conducted to gain insight into the efficacy of transmission of infectious agents to colony sentinels by soiled bedding transfer based on publications studying this subject in mice and rats. This information is essential to establish recommendations for the design of health monitoring programs which use sentinels to determine the microbiological status of labora…	2016		PLoS ONE	11	8	e0158410	27518654	10.1371/journal.pone.0158410		deBruin 2016	Caroline Clement (2021-12-02 11:54:03)(Screen): Systematic review of sentinels, could have relevant studies cited however;		Exclude	Exclude for being a review, not mice, no EHM, no relevant outcome measures, or not in English			1
146	#146	Lead line in rodents: an old sign of lead intoxication turned into a new method for environmental surveillance	de Figueiredo, F. A.; Ramos, J.; Kawakita, E. R.; Bilal, A. S.; de Sousa, F. B.; Swaim, W. D.; Issa, J. P.; Gerlach, R. F.	The "lead line" was described by Henry Burton in 1840. Rodents are used as sentinels to monitor environmental pollution, but their teeth have not been used to determine lead. To determine whether lead deposits can be observed in the teeth of lead-exposed animals, since the gingival deposits known as "lead line" would likely have a correlate in the calcified tissue to which the gums are opposed du…	2016	Nov	Environ Sci Pollut Res Int	23	21	21475-21484	27510160	10.1007/s11356-016-7336-3		deFigueiredo 2016			Exclude	Exclude for being a review, not mice, no EHM, no relevant outcome measures, or not in English			1
147	#147	Multiplex PCR for detection of botulinum neurotoxin-producing clostridia in clinical, food, and environmental samples	De Medici, D.; Anniballi, F.; Wyatt, G. M.; Lindstrom, M.; Messelhausser, U.; Aldus, C. F.; Delibato, E.; Korkeala, H.; Peck, M. W.; Fenicia, L.	Botulinum neurotoxin (BoNT), the most toxic substance known, is produced by the spore-forming bacterium Clostridium botulinum and, in rare cases, also by some strains of Clostridium butyricum and Clostridium baratii. The standard procedure for definitive detection of BoNT-producing clostridia is a culture method combined with neurotoxin detection using a standard mouse bioassay (SMB). The SMB is …	2009	Oct	Appl Environ Microbiol	75	20	6457-61	19684163	10.1128/AEM.00805-09		DeMedici 2009			Exclude	Exclude for being a review, not mice, no EHM, no relevant outcome measures, or not in English			1
148	#148	The potential of aqueous extracts of Bellucia dichotoma Cogn. (Melastomataceae) to inhibit the biological activities of Bothrops atrox venom: A comparison of specimens collected in the states of Para and Amazonas, Brazil	de Moura, V. M.; de Souza, L. Y.; da Costa Guimaraes, N.; Dos Santos, I. G.; de Almeida, P. D.; de Oliveira, R. B.; Mourao, R. H.; Dos-Santos, M. C.	ETHNOPHARMACOLOGICAL IMPORTANCE: The effectiveness of aqueous extract of Bellucia dichotoma Cogn. (Melastomataceae) specimems collected in Santarem, PA, against some biological activities of Bothrops atrox venom (BaV) has been scientifically proven. Here, we analyzed the components and assessed the anti-snakebite potential of aqueous extracts of bark of B. dichotoma collected in Manaus, AM, (AEBd…	2017	2024-01-20	J Ethnopharmacol	196		168-177	27993635	10.1016/j.jep.2016.12.031		deMoura 2017			Exclude	Exclude for being a review, not mice, no EHM, no relevant outcome measures, or not in English			1
149	#149	Point-of-Care Devices to Detect Zika and Other Emerging Viruses	de Puig, H.; Bosch, I.; Collins, J. J.; Gehrke, L.	Rapid diagnostic tests (point-of-care devices) are critical components of informed patient care and public health monitoring (surveillance applications). We propose that among the many rapid diagnostics platforms that have been tested or are in development, lateral flow immunoassays and synthetic biology-based diagnostics (including CRISPR-based diagnostics) represent the best overall options giv…	2020	2024-06-04	Annu Rev Biomed Eng	22		371-386	32501770	10.1146/annurev-bioeng-060418-052240		dePuig 2020			Exclude	Exclude for being a review, not mice, no EHM, no relevant outcome measures, or not in English			1
150	#150	Felasa Recommendations for the Health Monitoring of Mouse, Rat, Hamster, Guineapig and Rabbit Breeding Colonies - Reply	Deeny, A.; Kraft, V.		1994	Jul	Laboratory Animals	28	3	280-280	WOS:A1994NY28300015	Doi 10.1258/002367794780681732		Deeny 1994	Caroline Clement (2021-12-02 11:54:54)(Screen): Could potentially cite relevant studies;		Exclude	Exclude for being a review, not mice, no EHM, no relevant outcome measures, or not in English			1
151	#151	Statistical Health Monitoring Applied to a Metabolomic Study of Experimental Hepatocarcinogenesis: An Alternative Approach to Supervised Methods for the Identification of False Positives	Del Carratore, F.; Lussu, M.; Kowalik, M. A.; Perra, A.; Griffin, J. L.; Atzori, L.; Grosso, M.	In a typical metabolomics experiment, two or more conditions (e.g., treated versus untreated) are compared, in order to investigate the potential differences in the metabolic profiles. When dealing with complex biological systems, a two-class classification is often unsuitable, since it does not consider the unpredictable differences between samples (e.g., nonresponder to treatment). An approach …	2016	2024-08-16	Anal Chem	88	16	7921-9	27437557	10.1021/acs.analchem.5b03078		DelCarratore 2016			Exclude	Exclude for being a review, not mice, no EHM, no relevant outcome measures, or not in English			1
152	#152	Development of Improved Immunoassay and HPLC Methods for the Analysis of Chlorodiamino-s-triazine in Environmental Samples	Del Valle, Pedro L.; Muldoon, Mark T.; Karns, Jeffrey S.; Nelson, Judd O.; Mulbry, Walter W.	An ELISA for the analysis of chlorodiamino-s-triazine (CAAT) was developed using specific rabbit polyclonal antibodies. The assay was sensitive in the submicromolar range. The method was more sensitive and specific than previously reported mouse polyclonal antibody-based ELISAs. A competitive inhibition haptenated enzyme ELISA was optimized and validated which showed that the method was accurate,…	1996		Journal of Agricultural and Food Chemistry	44	3	945-952		10.1021/jf950333t		DelValle 1996			Exclude	Exclude for being a review, not mice, no EHM, no relevant outcome measures, or not in English			1
153	#153	Fatal outbreak of human toxoplasmosis along the Maroni River: epidemiological, clinical, and parasitological aspects	Demar, M.; Ajzenberg, D.; Maubon, D.; Djossou, F.; Panchoe, D.; Punwasi, W.; Valery, N.; Peneau, C.; Daigre, J. L.; Aznar, C.; Cottrelle, B.; Terzan, L.; Darde, M. L.; Carme, B.	BACKGROUND: Well-documented outbreaks of human toxoplasmosis infection are infrequently reported. Here, we describe a community outbreak of multivisceral toxoplasmosis that occurred in Patam, a Surinamese village near the French Guianan border. METHODS: From the end of December 2003 through the middle of January 2004, 5 adult patients in Patam, including 2 pregnant women, were initially hospitali…	2007	2024-10-01	Clin Infect Dis	45	7	e88-95	17806043	10.1086/521246		Demar 2007			Exclude	Exclude for being a review, not mice, no EHM, no relevant outcome measures, or not in English			1
154	#154	Ultrasensitive and rapid screening of mercury(II) ions by dual labeling colorimetric method in aqueous samples and applications in mercury-poisoned animal tissues	Deng, Y.; Wang, X.; Xue, F.; Zheng, L.; Liu, J.; Yan, F.; Xia, F.; Chen, W.	Rapid and ultrasensitive detection of trace heavy metal mercury(II) ions (Hg(2+)) are of significant importance due to the induced serious risks for environment and human health. This presented article reports the gold nanoparticle-based dual labeling colorimetric method (Dual-COLO) for ultrasensitive and rapid detection of Hg(2+) using the specific thymine-Hg(2+)-thymine (T-Hg(2+)-T) as recognit…	2015	2024-04-08	Anal Chim Acta	868		45-52	25813233	10.1016/j.aca.2015.02.003		Deng 2015			Exclude	Exclude for being a review, not mice, no EHM, no relevant outcome measures, or not in English			1
155	#155	Influence of IFN-gamma polymorphism on the development of coronary vasculopathy after cardiac transplantation	Densem, C. G.; Hutchinson, I. V.; Yonan, N.; Brooks, N. H.	BACKGROUND: The development of coronary vasculopathy (CV) limits survival after cardiac transplantation. Interferon (IFN)-gamma is an important immunomodulator affecting the growth and function of T cells and macrophages, free radical formation, adhesion molecule, and MHC class I and II expression, which are important processes for CV formation. IFN-gamma is expressed early after transplantation …	2004	Mar	Ann Thorac Surg	77	3	875-80	14992891	10.1016/j.athoracsur.2003.07.031		Densem 2004			Exclude	Exclude for being a review, not mice, no EHM, no relevant outcome measures, or not in English			1
156	#156	Development of Enzyme-Linkage Immunosorbent Assay against Type B of Clostridium Botulinum: A Preliminary Study	Depamede, S. N.; Kisworo, D.	Clostridium botulinum neurotoxin (BoNTs) is one of the causes of economic loss in the livestock industry. This economic loss would be as a direct result when animals poisoned by BoNTs or indirectly when the livestock products are contaminated by BoNTs, which end up with the products are banned by authority. Therefore a routine surveillance of BoNTs in the farm and in livestock product processing …	2011	Dec	Journal of the Indonesian Tropical Animal Agriculture	36	4	237-242	WOS:000436727000003	10.14710/jitaa.36.4.237-242		Depamede 2011			Exclude	Exclude for being a review, not mice, no EHM, no relevant outcome measures, or not in English			1
157	#157	Determination of in vivo carbon monoxide production in laboratory animals via exhaled air	Dercho, R. A.; Nakatsu, K.; Wong, R. J.; Stevenson, D. K.; Vreman, H. J.	INTRODUCTION: In vitro assays play an important role in the understanding of the heme oxygenase (HO)/carbon monoxide (CO) pathway. However, because physiological roles for the products of this pathway are hypothesized, it is becoming increasingly important to perform in vivo studies. Since CO production is primarily mediated by HO and is excreted mainly by the lungs, measurements of total body CO…	2006	Nov-Dec	J Pharmacol Toxicol Methods	54	3	288-95	16540352	10.1016/j.vascn.2006.01.004		Dercho 2006			Exclude	Exclude for being a review, not mice, no EHM, no relevant outcome measures, or not in English			1
158	#158	Acanthamoeba infection in lungs of mice expressed by toll-like receptors (TLR2 and TLR4)	Derda, M.; Wojtkowiak-Giera, A.; Kolasa-Wolosiuk, A.; Kosik-Bogacka, D.; Hadas, E.; Jagodzinski, P. P.; Wandurska-Nowak, E.	Toll-like receptors (TLRs) play a key role in the innate immune responses to a variety of pathogens including parasites. TLRs are among the most highly conserved in the evolution of the receptor family, localized mainly on cells of the immune system and on other cells such as lung cells. The aim of this study was to determine for the first time the expression of TLR2 and TLR4 in the lung of Acant…	2016	Jun	Exp Parasitol	165		30-4	26940205	10.1016/j.exppara.2016.02.012		Derda 2016			Exclude	Exclude for being a review, not mice, no EHM, no relevant outcome measures, or not in English			1
159	#159	Toxicokinetics in rats and modeling to support the interpretation of biomonitoring data for rare-earth elements	Desrosiers, M.; Pelletier, G.; Dieme, D.; Cote, J.; Jomaa, M.; Nong, A.; Bouchard, M.	Toxicokinetic models are useful tools to better understand the fate of contaminants in the human body and to establish biological guidance values to interpret biomonitoring data in human populations. This research aimed to develop a biologically-based toxicokinetic model for four rare earth elements (REEs), cerium (Ce), praseodymium (Pr), neodymium (Nd) and yttrium (Y), and to establish biomonito…	2021	Oct	Environ Int	155		106685	34134049	10.1016/j.envint.2021.106685		Desrosiers 2021			Exclude	Exclude for being a review, not mice, no EHM, no relevant outcome measures, or not in English			1
160	#160	Attenuation of highly pathogenic avian influenza A(H5N1) viruses in Indonesia following the reassortment and acquisition of genes from low pathogenicity avian influenza A virus progenitors	Dharmayanti, Nlpi; Thor, S. W.; Zanders, N.; Hartawan, R.; Ratnawati, A.; Jang, Y.; Rodriguez, M.; Suarez, D. L.; Samaan, G.; Pudjiatmoko,; Davis, C. T.	The highly pathogenic avian influenza (HPAI) A(H5N1) virus is endemic in Indonesian poultry and has caused sporadic human infection in Indonesia since 2005. Surveillance of H5N1 viruses in live bird markets (LBMs) during 2012 and 2013 was carried out to provide epidemiologic and virologic information regarding viral circulation and the risk of human exposure. Real-time RT-PCR of avian cloacal swa…	2018	2024-08-22	Emerg Microbes Infect	7	1	147	30131494	10.1038/s41426-018-0147-5		Dharmayanti 2018			Exclude	Exclude for being a review, not mice, no EHM, no relevant outcome measures, or not in English			1
161	#161	Detection of oncogenic viruses in water environments by a Luminex-based multiplex platform for high throughput screening of infectious agents	Di Bonito, P.; Iaconelli, M.; Gheit, T.; Tommasino, M.; Della Libera, S.; Bonadonna, L.; La Rosa, G.	Recent studies documented the detection of viruses strongly associated with human cancer in urban sewages and other water environments worldwide. The aim of this study was to estimate the occurrence of human oncogenic viruses in environmental samples (sewage, river, marine, and pool/spa water) using highly sensitive and specific multiplex bead-based assays (Luminex technology). A total of 33 samp…	2017	2024-10-15	Water Res	123		549-555	28704770	10.1016/j.watres.2017.06.088		DiBonito 2017			Exclude	Exclude for being a review, not mice, no EHM, no relevant outcome measures, or not in English			1
162	#162	Bioavailability and pharmacokinetics of arsenic are influenced by the presence of cadmium	Diacomanolis, V.; Noller, B. N.; Ng, J. C.	Mine wastes contain a mixture of metals and metalloids including arsenic (As) and cadmium (Cd). This study investigated the potential interaction between As and Cd in a rat model. Sprague Dawley rats were dosed with sodium arsenate via the oral (0, 0.5, 5 and 15 mg As kg(-1) b.w.) or intravenous (0.5 mg As kg(-1) b.w.) route to establish its dose-response relationship in terms of bioavailability …	2014	Oct	Chemosphere	112		203-9	25048907	10.1016/j.chemosphere.2014.04.013		Diacomanolis 2014			Exclude	Exclude for being a review, not mice, no EHM, no relevant outcome measures, or not in English			1
163	#163	Microvesicles and exosomes in metabolic diseases and inflammation	Dini, L.; Tacconi, S.; Carata, E.; Tata, A. M.; Vergallo, C.; Panzarini, E.	Metabolic diseases are based on a dysregulated crosstalk between various cells such as adipocytes, hepatocytes and immune cells. Generally, hormones and metabolites mediate this crosstalk that becomes alterated in metabolic syndrome including obesity and diabetes. Recently, Extracellular Vesicles (EVs) are emerging as a novel way of cell-to-cell communication and represent an attractive strategy …	2020	Feb	Cytokine Growth Factor Rev	51		27-39	31917095	10.1016/j.cytogfr.2019.12.008		Dini 2020			Exclude	Exclude for being a review, not mice, no EHM, no relevant outcome measures, or not in English			1
164	#164	Comparison of traditional and PCR methods during screening for and confirmation of Aspiculuris tetraptera in a mouse facility	Dole, V. S.; Zaias, J.; Kyricopoulos-Cleasby, D. M.; Banu, L. A.; Waterman, L. L.; Sanders, K.; Henderson, K. S.	Pinworm detection in laboratory rodents typically is accomplished by using the tape test or various modifications of fecal flotation test to detect eggs. Direct examination of intestinal contents remains the 'gold standard' for pinworm detection, with the limitation of euthanasia of animals. Here, we compare traditional and real-time PCR methodologies during screening for and confirming the prese…	2011	Nov	J Am Assoc Lab Anim Sci	50	6	904-9	22330785			Dole 2011			Exclude	Exclude for being a review, not mice, no EHM, no relevant outcome measures, or not in English			1
165	#165	Detection of Toxoplasma gondii oocysts in environmental samples from public schools	dos Santos, T. R.; Nunes, C. M.; Luvizotto, M. C.; de Moura, A. B.; Lopes, W. D.; da Costa, A. J.; Bresciani, K. D.	The number of Toxoplasma gondii oocysts that can be found in random environmental samples is probably low; in addition, these cysts may be confused with Hammondia spp. and Neospora spp. oocysts. The aim of the present work was to evaluate the presence of T. gondii oocysts in the soil of public elementary schools in the northwest area of the state of Sao Paulo, Brazil using mouse bioassays. A comp…	2010	2024-07-15	Vet Parasitol	171	2024-01-02	53-7	20347524	10.1016/j.vetpar.2010.02.045		dosSantos 2010			Exclude	Exclude for being a review, not mice, no EHM, no relevant outcome measures, or not in English			1
166	#166	Salmon farming: occupational health in a new rural industry	Douglas, J. D.	The medical hazards of salmon farming can be grouped into those related to marine safety, fish husbandry, fish-farm diving and disease treatments. The hostile water environment requires thermal protection and personal buoyancy aids as workers frequently fall in the water from boats or cages. Feedstuffs may generate respirable dust and attract rats, creating a risk of leptospirosis. Musculo-skelet…	1995	Apr	Occup Med (Lond)	45	2	89-92	7718825	10.1093/occmed/45.2.89		Douglas 1995			Exclude	Exclude for being a review, not mice, no EHM, no relevant outcome measures, or not in English			1
167	#167	Use of Wild Rodents for Environmental Monitoring - Comparison of Rats in Bangkok and Rural Areas of Thailand	Doungchawee, G.; Khoaprasert, Y.; Kongtim, S.; Thamavit, W.; Tajima, K.; Moore, M. A.; Tsuda, H.	There is a great deal of concern regarding the hazard potential of human exposure to toxic substances and carcinogens as well as infectious agents in the environment. For monitoring purposes fish are well established with regard to aquatic pollution. However, for the human environment, mammalian species might be considered more relevant. As the various types of rats are one of the most common ani…	2002		Asian Pac J Cancer Prev	3	4	367-368	12716296			Doungchawee 2002			Exclude	Exclude for being a review, not mice, no EHM, no relevant outcome measures, or not in English			1
168	#168	A molecular biomarker system for assessing the health of gastropods (Ilyanassa obsoleta) exposed to natural and anthropogenic stressors	Downs, C. A.; Dillon, R. T.; Fauth, J. E.; Woodley, C. M.	We developed a Molecular Biomarker System (MBS) to assess the physiological status of mud snails (Ilyanassa obsoleta) challenged by exposure to high temperature, cadmium, atrazine, endosulfan and the water-accommodating fraction of bunker fuel #2. The MBS is used to assay specific cellular parameters of the gastropod cell that are indicative of a non-stressed or stressed condition. The MBS distin…	2001	2024-05-15	J Exp Mar Biol Ecol	259	2	189-214	11343712	10.1016/s0022-0981(01)00233-7		Downs 2001			Exclude	Exclude for being a review, not mice, no EHM, no relevant outcome measures, or not in English			1
169	#169	Dermascope guided multiple reference optical coherence tomography	Dsouza, R.; Subhash, H.; Neuhaus, K.; Hogan, J.; Wilson, C.; Leahy, M.	In this paper, we report the feasibility of integrating a novel low cost optical coherence tomography (OCT) system with a dermascope for point-of-care applications. The proposed OCT system is based on an enhanced time-domain optical coherence tomographic system, called multiple reference OCT (MR-OCT), which uses a single miniature voice coil actuator and a partial mirror for extending the axial s…	2014	2024-09-01	Biomed Opt Express	5	9	2870-82	25401004	10.1364/BOE.5.002870		Dsouza 2014			Exclude	Exclude for being a review, not mice, no EHM, no relevant outcome measures, or not in English			1
170	#170	PCR Testing of Filter Material from IVC Lids for Microbial Monitoring of Mouse Colonies	Dubelko, A. R.; Zuwannin, M.; McIntee, S. C.; Livingston, R. S.; Foley, P. L.	Testing sentinel animals exposed to soiled bedding from colony animals is the most common method used for health monitoring in rodent facilities. Although environmental sampling is being explored-and, in many cases, has been implemented-as an alternative, exhaust plenum sampling is not effective for all ventilated rack designs. This study evaluated PCR testing of filter paper from sentinel cages …	2018	2024-09-01	J Am Assoc Lab Anim Sci	57	5	477-482	30092857	10.30802/AALAS-JAALAS-18-000008		Dubelko 2018			Include in FullText Review		Include		1
171	#171	Binding specificities of mono- and polyclonal antibodies to the protozoan oyster pathogen Perkinsus mannus	Dungan, C. F.; Roberson, B. S.	In order to develop direct detection methods for Perkinsus marinus cells in host tissue and environmental samples, the production of both mono- and polyclonal antibodies specific for this apicomplexan oyster pathogen was attempted. A particulate hypnospore immunogen was isolated from infected oyster haemolymph following incubation in Ray's fluid thioglycollate medium. Polyclonal antisera produced…	1993		Diseases of Aquatic Organisms	15	1	2024-09-22		10.3354/dao015009		Dungan 1993			Exclude	Exclude for being a review, not mice, no EHM, no relevant outcome measures, or not in English			1
172	#172	Wireless Sensor Network for Guided Wave Propagation with Piezoelectric Transducers	Durager, C.; Heinzelmann, A.; Riederer, D.; Af Off Sci Res, Army Res Off Natl Sci Fdn Off Naval Res; Stanford, Univ	Guided waves are widely used for structural health monitoring (SHM) applications especially for the observing of width structures. For exciting guided waves into structures piezoelectric transducers are common used. But for an effective observing of structures a network of piezoelectric transducers is needed and normally the connection between the different transducers is done with wires. For sho…	2011	Sep 13-15	8th International Workshop on Structural Health Monitoring			2028-2034	WOS:000328194500083			Durager 2011			Exclude	Exclude for being a review, not mice, no EHM, no relevant outcome measures, or not in English			1
173	#173	Pinworm detection in mice with immunodeficient (NOD SCID) and immunocompetent (CD-1 and Swiss) soiled bedding sentinels in individually ventilated cage systems	Eguiluz, C.; Rossi, M.; Viguera, E.	Sentinel exposure to soiled bedding is frequently used for health monitoring of mice housed in individually ventilated cage systems (IVCS). Despite its advantages, the use of soiled bedding sentinels (SBSs) is far for being a reliable method. Two studies were conducted to evaluate the sensitivity of immunodeficient SBSs NOD.CB17-Prkdc(scid)/NCrHsd (NOD SCID) against two immunocompetent outbred st…	2015	Oct	Lab Anim	49	4	302-10	25667226	10.1177/0023677215571656		Eguiluz 2015			Exclude	Exclude for being a review, not mice, no EHM, no relevant outcome measures, or not in English			1
174	#174	Detection and analysis of methyltins in extracts from mouse tissues following injection of trimethyltin	Ekuta, J. E.; Allgood, J. C.; O'Neal, J. M.; Matthews, J. C.	An internal standard method is described for the extraction and quantification of methyltins fi om mouse tissues with picogram sensitivity;. Mice of four different inbred strains received single I.P. injections of trimethyltin (2.3 mg/kg in physiological. saline), Four days after injection, tissues were taken for extraction and quantification of methyltins. Tissues were extracted with 0.2% tropol…	1998		Analytical Letters	31	13	2133-2143	WOS:000076141900001			Ekuta 1998			Exclude	Exclude for being a review, not mice, no EHM, no relevant outcome measures, or not in English			1
175	#175	EdgeHealth: An Energy-Efficient Edge-based Remote mHealth Monitoring System	Emam, A.; Abdellatif, A. A.; Mohamed, A.; Harras, K. A.; Ieee,; Ieee,	Promoting smart and scalable remote health monitoring systems is challenging due to the enormous amount of collected data that needs to be processed and transferred given the limited network resources and battery-operated devices. Thus, the conventional cloud computing paradigm alone, is not always the most suitable solution for enabling such systems. In this context, we propose and implement a s…	2019	Apr 15-19	IEEE Wireless Communications and Networking Conference (WCNC)				WOS:000519086300085			Emam 2019			Exclude	Exclude for being a review, not mice, no EHM, no relevant outcome measures, or not in English			1
176	#176	Assessing spatial variation and overall density of aerially broadcast toxic bait during a rat eradication on Palmyra Atoll	Engeman, R. M.; Pitt, W. C.; Berentsen, A. R.; Eisemann, J. D.	Baits containing brodifacoum rodenticide were aerially applied to eradicate invasive black rats from Palmyra Atoll, an important biodiversity center. Bait application must be sufficient to be effective, while minimizing environmental hazards by not exceeding designated label rates, prompting our bait density assessments for two aerial drops. With few physical or human resources on this remote, un…	2013	Jan	Environ Sci Pollut Res Int	20	1	480-7	22773308	10.1007/s11356-012-1050-6		Engeman 2013			Exclude	Exclude for being a review, not mice, no EHM, no relevant outcome measures, or not in English			1
177	#177	Effectiveness of Various Floor Contamination Control Methods in Reducing Environmental Organic Load and Maintaining Colony Health in Rodent Facilities	Estes, J. M.; Hayes, Y. O.; Freeman, Z. T.; Fletcher, C. A.; Baxter, V. K.	Floor contamination control practices in rodent housing facilities commonly include disposable shoe covers despite the lack of evidence for their usefulness in bioexclusion. Contamination control flooring mats are advertised as an economical and environmentally-responsible alternative to shoe covers, yet little is published regarding their efficacy in preventing the transfer of organic material a…	2019	2024-05-01	J Am Assoc Lab Anim Sci	58	3	329-337	31027519	10.30802/AALAS-JAALAS-18-000107		Estes 2019			Exclude	Exclude for being a review, not mice, no EHM, no relevant outcome measures, or not in English			1
178	#178	The implications of significant adenovirus infection in UK captive red squirrel (Sciurus vulgaris) collections: How histological screening can aid applied conservation management	Everest, D. J.; Shuttleworth, C. M.; Grierson, S. S.; Dastjerdi, A.; Stidworthy, M. F.; Duff, J. P.; Higgins, R. J.; Mill, A.; Chantrey, J.	Conservation trans-locations using captive bred red squirrels (Sciurus vulgaris) is increasing in the United Kingdom (UK). However, project managers are often unaware of the risk of pathological adenovirus (ADV) infection. In this study we illuminate the viral threat using transmission electron microscopy (TEM) and polymerase chain reaction (PCR) assays. Both techniques were used to screen sample…	2018	Jan	Mammalian Biology	88		123-129	WOS:000425101400017	10.1016/j.mambio.2017.10.003		Everest 2018			Exclude	Exclude for being a review, not mice, no EHM, no relevant outcome measures, or not in English			1
179	#179	An innovative molecular detection tool for tracking and tracing Clostridium botulinum types A, B, E, F and other botulinum neurotoxin producing Clostridia based on the GeneDisc cycler	Fach, P.; Fenicia, L.; Knutsson, R.; Wielinga, P. R.; Anniballi, F.; Delibato, E.; Auricchio, B.; Woudstra, C.; Agren, J.; Segerman, B.; de Medici, D.; van Rotterdam, B. J.	Rapid and specific detection of botulinum neurotoxin (BoNT) producing Clostridia is a priority for public health authorities, in case of both natural and intentional botulism outbreaks. This study reports on the evaluation of a detection system based on the GeneDisc Cycler designed for simultaneously testing the bont/A, bont/B, bont/E and bont/F genes encoding for the botulinum neurotoxins types …	2011	2024-03-01	Int J Food Microbiol	145 Suppl 1	Suppl. 1	S145-51	20471128	10.1016/j.ijfoodmicro.2010.04.006		Fach 2011			Exclude	Exclude for being a review, not mice, no EHM, no relevant outcome measures, or not in English			1
180	#180	Detection by PCR-enzyme-linked immunosorbent assay of Clostridium botulinum in fish and environmental samples from a coastal area in northern France	Fach, P.; Perelle, S.; Dilasser, F.; Grout, J.; Dargaignaratz, C.; Botella, L.; Gourreau, J. M.; Carlin, F.; Popoff, M. R.; Broussolle, V.	The prevalence of Clostridium botulinum types A, B, E, and F was determined in 214 fresh fish and environmental samples collected in Northern France. A newly developed PCR-enzyme-linked immunosorbent assay (ELISA) used in this survey detected more than 80% of samples inoculated with fewer than 10 C. botulinum spores per 25 g and 100% of samples inoculated with more than 30 C. botulinum spores per…	2002	Dec	Appl Environ Microbiol	68	12	5870-6	12450805	10.1128/AEM.68.12.5870-5876.2002		Fach 2002			Exclude	Exclude for being a review, not mice, no EHM, no relevant outcome measures, or not in English			1
181	#181	Ultrasound and magnetic resonance imaging for group stratification and treatment monitoring in the transgenic adenocarcinoma of the mouse prostate model	Fagerland, S. T.; Hill, D. K.; van Wamel, A.; de Lange Davies, C.; Kim, J.	BACKGROUND: The transgenic adenocarcinoma of the mouse prostate (TRAMP) is a widely used genetically engineered spontaneous prostate cancer model. However, both the degree of malignancy and time of cancer onset vary. While most mice display slowly progressing cancer, a subgroup develops fast-growing poorly differentiated (PD) tumors, making the model challenging to use. We investigated the feasib…	2020	Feb	Prostate	80	2	186-197	31763715	10.1002/pros.23930		Fagerland 2020			Exclude	Exclude for being a review, not mice, no EHM, no relevant outcome measures, or not in English			1
182	#182	An Overview of Typical Infections of Research Mice: Health Monitoring and Prevention of Infection	Fahey, J. R.; Olekszak, H.	There are many reasons to keep research mice healthy and free from infections. The two most important of these are to protect the health and welfare of research mice and to prevent infections from negatively impacting research. Just as the genetic integrity of a mouse strain will influence the reproducibility and validity of research data, so too will the microbiologic integrity of the animals. T…	2015	2024-09-01	Curr Protoc Mouse Biol	5	3	235-245	26331758	10.1002/9780470942390.mo150023		Fahey 2015			Exclude	Exclude for being a review, not mice, no EHM, no relevant outcome measures, or not in English			1
183	#183	Modification of the cell based assay for brevetoxins using human cardiac voltage dependent sodium channels expressed in HEK-293 cells	Fairey, E. R.; Bottein Dechraoui, M. Y.; Sheets, M. F.; Ramsdell, J. S.	Assays using living cells provide an effective means to generate activity measurements of toxins, especially in situations where the toxins are part of a complex mixture or in an unfamiliar form such as natural or synthetic derivatives or bioactive metabolites. An important step in the refinement of cell based assays is to simplify the cellular reactions needed or required to generate the functio…	2001	Sep	Biosens Bioelectron	16	2024-07-08	579-86	11544052	10.1016/s0956-5663(01)00172-5		Fairey 2001			Exclude	Exclude for being a review, not mice, no EHM, no relevant outcome measures, or not in English			1
185	#185	Mesothelioma and interferon-gamma-dependent chemokine IP-10	Fallahi, P.; Ragusa, F.	Recently it has been shown that interferon (IFN)-gamma plays an important role in mesothelioma, mediated by the main IFN-gamma dependent chemokines, chemokine (C-X-C motif) ligand (CXCL)10/IFN-gamma- induced protein 10 (IP-10). IP-10 is up-regulated in malignant mesothelioma (MM), suggesting a relationship with development of these tumors. Nanoparticles containing nickel, that increase the risk f…	2016	Nov-Dec	Clin Ter	167	6	e192-e197	28051835			Fallahi 2016			Exclude	Exclude for being a review, not mice, no EHM, no relevant outcome measures, or not in English			1
186	#186	Molecular detection of mouse hepatitis virus in laboratory mouse colonies	Fallahi, R.; Abedini, F.; Shokri, G. R.	The animal health monitoring is required to issue health certificates. The viral hepatitis virus is one of the most important infectious agents in mice breeding colonies. This research used RT-PCR to identify contaminations to mouse hepatitis virus. 18 out of 29 specimens were found to be infected, a prevalence of 62%. PCR product was purified and sequenced. Phylogenetic analysis revealed that th…	2019		Iranian Journal of Veterinary Science and Technology	11	2	69-72, 85		10.22067/veterinary.v11i2.77631		Fallahi 2019			Exclude	Exclude for being a review, not mice, no EHM, no relevant outcome measures, or not in English			1
187	#187	Health-based cyanotoxin guideline values allow for cyanotoxin-based monitoring and efficient public health response to cyanobacterial blooms	Farrer, D.; Counter, M.; Hillwig, R.; Cude, C.	Human health risks from cyanobacterial blooms are primarily related to cyanotoxins that some cyanobacteria produce. Not all species of cyanobacteria can produce toxins. Those that do often do not produce toxins at levels harmful to human health. Monitoring programs that use identification of cyanobacteria genus and species and enumeration of cyanobacterial cells as a surrogate for cyanotoxin pres…	2015	2024-02-05	Toxins (Basel)	7	2	457-77	25664510	10.3390/toxins7020457		Farrer 2015			Exclude	Exclude for being a review, not mice, no EHM, no relevant outcome measures, or not in English			1
188	#188	Systems biology surveillance decrypts pathological transcriptome remodeling	Faustino, R. S.; Wyles, S. P.; Groenendyk, J.; Michalak, M.; Terzic, A.; Perez-Terzic, C.	BACKGROUND: Pathological cardiac development is precipitated by dysregulation of calreticulin, an endoplasmic reticulum (ER)-resident calcium binding chaperone and critical contributor to cardiogenesis and embryonic viability. However, pleiotropic phenotype derangements induced by calreticulin deficiency challenge the identification of specific downstream transcriptome elements that direct proper…	2015	2024-07-17	BMC Syst Biol	9		36	26179794	10.1186/s12918-015-0177-8		Faustino 2015			Exclude	Exclude for being a review, not mice, no EHM, no relevant outcome measures, or not in English			1
189	#189	Diagnostic molecular microbiology in laboratory animal health monitoring and surveillance programs	Feldman, S. H.; Feldman, S.	Molecular microbiology provides a rapid, reliable, sensitive, and specific means of detecting pathogens in laboratory animals. The author discusses the interpretation of the results of molecular microbiological testing done in conjunction with serologic, bacteriologic, and histopathologic tests, focusing on molecular microbiology as it fits in an overall program of animal health diagnostic profil…	2001	Nov	Lab Anim (NY)	30	10	34-42	11923868	10.1038/5000132		Feldman 2001			Exclude	Exclude for being a review, not mice, no EHM, no relevant outcome measures, or not in English			1
190	#190	Glycine at Position 622 in PB1 Contributes to the Virulence of H5N1 Avian Influenza Virus in Mice	Feng, X.; Wang, Z.; Shi, J.; Deng, G.; Kong, H.; Tao, S.; Li, C.; Liu, L.; Guan, Y.; Chen, H.	UNLABELLED: We isolated two H5N1 viruses, A/duck/Hunan/S4020/2008 (DK/08) and A/chicken/Guangxi/S2039/2009 (CK/09), from live-bird markets during routine surveillance and found that these two viruses are genetically similar but differ in their replication and virulence in mice. The CK/09 virus is lethal for mice with a 50% mouse lethal dose (MLD50) of 1.6 log10 50% egg infectious doses (EID50), w…	2016	2024-02-15	J Virol	90	4	1872-9	26656683	10.1128/JVI.02387-15		Feng 2016			Exclude	Exclude for being a review, not mice, no EHM, no relevant outcome measures, or not in English			1
191	#191	Towards an international standard for detection and typing botulinum neurotoxin-producing Clostridia types A, B, E and F in food, feed and environmental samples: a European ring trial study to evaluate a real-time PCR assay	Fenicia, L.; Fach, P.; van Rotterdam, B. J.; Anniballi, F.; Segerman, B.; Auricchio, B.; Delibato, E.; Hamidjaja, R. A.; Wielinga, P. R.; Woudstra, C.; Agren, J.; De Medici, D.; Knutsson, R.	A real-time PCR method for detection and typing of BoNT-producing Clostridia types A, B, E, and F was developed on the framework of the European Research Project "Biotracer". A primary evaluation was carried out using 104 strains and 17 clinical and food samples linked to botulism cases. Results showed 100% relative accuracy, 100% relative sensitivity, 100% relative specificity, and 100% selectiv…	2011	2024-03-01	Int J Food Microbiol	145 Suppl 1	Suppl. 1	S152-7	21353718	10.1016/j.ijfoodmicro.2011.02.001		Fenicia 2011			Exclude	Exclude for being a review, not mice, no EHM, no relevant outcome measures, or not in English			1
192	#192	Development and use of a simple polymerase chain reaction assay to screen for Helicobacter spp. and H. hepaticus in intestinal and fecal samples from laboratory mice	Fermer, C.; Lindberg, A. V.; Feinstein, R. E.	A simple and sensitive duplex polymerase chain reaction (PCR) assay was developed for use in detection of Helicobacter species and H. hepaticus in laboratory mice. Bacteria were extracted and concentrated from fecal pellets and intestinal segments by use of buoyant density centrifugation. To improve quality assurance, an internal control (mimic) for detection of false-negative reactions was inclu…	2002	Dec	Comp Med	52	6	518-22	12540164			Fermer 2002			Include in FullText Review		Exclude	Exclude for no relevant outcomes	1
194	#194	Metabolomic alterations and oxidative stress are associated with environmental pollution in Procambarus clarkii	Fernandez-Cisnal, R.; Garcia-Sevillano, M. A.; Garcia-Barrera, T.; Gomez-Ariza, J. L.; Abril, N.	Soils contaminated by toxic metallic elements from agricultural activities raise grave concern about their potential risk to human health through direct intake, bioaccumulation through the food chain, and their impacts on ecological systems. We have measured here the lipid and protein oxidation status and used metabolomic methodologies to identify and characterize the changes caused by metal poll…	2018	Dec	Aquat Toxicol	205		76-88	30343212	10.1016/j.aquatox.2018.10.005		Fernandez-Cisnal 2018			Exclude	Exclude for being a review, not mice, no EHM, no relevant outcome measures, or not in English			1
195	#195	Normative hematologic and serum biochemical values for adult and infant rhesus monkeys (Macaca mulatta) in a controlled laboratory environment	Fernie, S.; Wrenshall, E.; Malcolm, S.; Bryce, F.; Arnold, D. L.	During the conduct of a long-term toxicity/reproduction study using rhesus monkeys (Macaca mulatta), periodic hematologic and serum biochemical analyses were undertaken on blood obtained from 15 untreated (vehicle control) adult female monkeys over a period of 3 yr, 20 untreated adult males over a period of 6 yr, and 9 infants (5 male, 4 female, whose dams were the vehicle control females) from 1…	1994	May	J Toxicol Environ Health	42	1	53-72	8169997	10.1080/15287399409531863		Fernie 1994			Exclude	Exclude for being a review, not mice, no EHM, no relevant outcome measures, or not in English			1
196	#196	Strain- and age-associated variation in viral persistence and antibody response to mouse parvovirus 1 in experimentally infected mice	Filipovska-Naumovska, E.; Thompson, M. J.; Hopwood, D.; Pass, D. A.; Wilcox, G. E.	The effect of mouse strain and age at infection on viral replication and concurrent antibody response to mouse parvovirus 1 (isolate MPV1f) was evaluated for 305 d after inoculation in 4 strains of mice. The results confirmed previous reports that mouse strain and age at infection are significant factors in viral persistence and antibody development and detection. Randombred Arc:Arc(s) mice origi…	2010	Jul	J Am Assoc Lab Anim Sci	49	4	443-7	20819390			Filipovska-Naumovska 2010			Exclude	Exclude for being a review, not mice, no EHM, no relevant outcome measures, or not in English			1
197	#197	Neuropsychological effects of occupational exposure to polychlorinated biphenyls	Fimm, B.; Sturm, W.; Esser, A.; Schettgen, T.; Willmes, K.; Lang, J.; Gaum, P. M.; Kraus, T.	In the context of a health surveillance program for former PCB-exposed workers of a transformer and capacitor recycling company in Germany, their family members, employees of surrounding companies and area residents a broad range of cognitive functions covering attention, executive processing, reasoning, memory and motor performance was examined. The study aimed at identifying potential adverse e…	2017	Dec	Neurotoxicology	63		106-119	28947237	10.1016/j.neuro.2017.09.011		Fimm 2017			Exclude	Exclude for being a review, not mice, no EHM, no relevant outcome measures, or not in English			1
198	#198	Highly sensitive ELISA for the serological detection of murine rotavirus EDIM based on its major immunogen VP6	Fingas, F.; Ruckner, A.; Heenemann, K.; Volke, D.; Sieg, M.; Bielefeldt, P.; Grunwald, T.; Vahlenkamp, T. W.; Hassert, R.; Hoffmann, R.	Precise health monitoring of laboratory animals is a critical factor for surveillance and accuracy of animal experiments. Rotavirus epizootic diarrhea of infant mice (EDIM) leads to infections in mice that can influence animal studies, e.g., by altering the intestinal physiology. Thus, the aim of this study was establishing a highly sensitive and specific ELISA for the serological detection of ED…	2018	Dec	J Virol Methods	262		72-78	30144945	10.1016/j.jviromet.2018.07.016		Fingas 2018			Exclude	Exclude for being a review, not mice, no EHM, no relevant outcome measures, or not in English			1
199	#199	Detection of mammalian orthoreovirus type-3 (Reo-3) infections in mice based on serotype-specific hemagglutination protein sigma-1	Fingas, F.; Volke, D.; Bielefeldt, P.; Hassert, R.; Hoffmann, R.	BACKGROUND: Reovirus type-3 infections cause severe pathologies in young mice and thus influence animal experiments in many ways. Therefore, the Federation of Laboratory Animal Science Associations (FELASA) recommends an annual screening in laboratory mice as part of a thorough health monitoring program. Based on the high protein sequence homology among the different reovirus serotypes, immunoflu…	2018	2024-07-27	Virol J	15	1	114	30049287	10.1186/s12985-018-1021-8		Fingas 2018			Exclude	Exclude for being a review, not mice, no EHM, no relevant outcome measures, or not in English			1
200	#200	Sensitive and immunogen-specific serological detection of Rodentibacter pneumotropicus infections in mice	Fingas, F.; Volke, D.; Hassert, R.; Fornefett, J.; Funk, S.; Baums, C. G.; Hoffmann, R.	BACKGROUND: Rodentibacter (R.) pneumotropicus colonizes the respiratory and urogenital tracts of laboratory mice with a reported moderate serological prevalence from 4 to 13%. Thus, regular tests to identify this pathogen in mice are recommended for animal facilities. However, a recent study indicated that current serological assays are partly insensitive, as C57BL/6 and BALB/c mice infected with…	2019	2024-02-18	BMC Microbiol	19	1	43	30777007	10.1186/s12866-019-1417-7		Fingas 2019			Exclude	Exclude for being a review, not mice, no EHM, no relevant outcome measures, or not in English			1
201	#201	Disease and Pathological Conditions of an Endangered Rodent, Microtus Californicus Scirpensis, in a Captive-Rearing Facility and in the Wild	Foley, J.; Allan, N.; Pesapane, R.; Johnson, A.; Woods, L.; Brignolo, L.; Luce, A.; Clifford, D. L.; Imai, D. M.	Causes of morbidity and mortality and a survey of infectious disease agents were collated from wild and colony-raised endangered Amargosa voles (Microtus californicus scirpensis). Six voles from the wild and 295 voles in the captive-breeding colony were included in the study upon identification of an infectious agent during screening, identification of clinical signs of disease, or finding a path…	2020	2024-01-09	J Zoo Wildl Med	50	4	758-768	31926505	10.1638/2018-0117		Foley 2020			Exclude	Exclude for being a review, not mice, no EHM, no relevant outcome measures, or not in English			1
202	#202	FELASA recommendations for the health monitoring of mouse, rat, hamster, guineapig and rabbit breeding colonies	Forbes, D.		1994	Jul	Lab Anim	28	3	279-80	7967470	10.1258/002367794780681633		Forbes 1994			Exclude	Exclude for being a review, not mice, no EHM, no relevant outcome measures, or not in English			1
203	#203	Effects of in vivo exposure of Mya arenaria to organic and inorganic mercury on phagocytic activity of hemocytes	Fournier, M.; Pellerin, J.; Clermont, Y.; Morin, Y.; Brousseau, P.	Marine bivalves are aquatic invertebrate organisms which can be used as bioindicators in environmental monitoring. In vivo effects of mercuric chloride (HgCl(2)) and methylmercury (CH(3)HgCl) on phagocytic function of Mya arenaria hemocytes were evaluated in this study. Clams were exposed to single metal in water for up to 28 days at concentrations ranging from 10(-9) to 10(-5) M. Phagocytic acti…	2001	2024-03-28	Toxicology	161	3	201-11	11297808	10.1016/s0300-483x(00)00387-5		Fournier 2001			Exclude	Exclude for being a review, not mice, no EHM, no relevant outcome measures, or not in English			1
204	#204	Comparison of methods of identifying Helicobacter hepaticus in B6C3F1 mice used in a carcinogenesis bioassay	Fox, J. G.; MacGregor, J. A.; Shen, Z.; Li, X.; Lewis, R.; Dangler, C. A.	In a long-term rodent bioassay evaluating the carcinogenicity of triethanolamine, there was equivocal evidence of carcinogenic activity in male B6C3F1 mice, based on a marginal increase in the number of hepatocellular adenomas and hepatoblastomas. Interpretation was complicated by the presence of Helicobacter hepaticus in selected silver-stained liver sections which also had histological evidence…	1998	May	J Clin Microbiol	36	5	1382-7	9574710	10.1128/JCM.36.5.1382-1387.1998		Fox 1998			Exclude	Exclude for being a review, not mice, no EHM, no relevant outcome measures, or not in English			1
205	#205	PCR for detection of Clostridium botulinum type C in avian and environmental samples	Franciosa, G.; Fenicia, L.; Caldiani, C.; Aureli, P.	A PCR was developed and applied for the detection of Clostridium botulinum type C in 18 avian and environmental samples collected during an outbreak of avian botulism, and the results were compared with those obtained by conventional methodologies based on the mouse bioassay. PCR and mouse bioassay results compared well (100%) after the enrichment of samples, but PCR results directly indicated th…	1996	Apr	J Clin Microbiol	34	4	882-5	8815101	10.1128/jcm.34.4.882-885.1996		Franciosa 1996			Exclude	Exclude for being a review, not mice, no EHM, no relevant outcome measures, or not in English			1
206	#206	Improving, murine health surveillance programs with help of on-site enzyme-linked immunosorbent assay	Franklin, C.		2006	Nov	J Am Assoc Lab Anim Sci	45	6	7; author reply 7	17115479			Franklin 2006			Exclude	Exclude for being a review, not mice, no EHM, no relevant outcome measures, or not in English			1
207	#207	A multi-state Salmonella typhimurium outbreak associated with frozen vacuum-packed rodents used to feed snakes	Fuller, C. C.; Jawahir, S. L.; Leano, F. T.; Bidol, S. A.; Signs, K.; Davis, C.; Holmes, Y.; Morgan, J.; Teltow, G.; Jones, B.; Sexton, R. B.; Davis, G. L.; Braden, C. R.; Patel, N. J.; Deasy, M. P.; Smith, K. E.	From December 2005 through January 2006, the Minnesota Department of Health (MDH) identified four human clinical isolates of Salmonella Typhimurium that were indistinguishable by pulsed-field gel electrophoresis (PFGE). During routine interviews, three of the cases reported attending the same junior high school and two handled snakes in the science classroom. MDH collected environmental samples f…	2008	Oct	Zoonoses and Public Health	55	2024-08-10	481-487	WOS:000259149700016	10.1111/j.1863-2378.2008.01118.x		Fuller 2008			Exclude	Exclude for being a review, not mice, no EHM, no relevant outcome measures, or not in English			1
208	#208	Cyanotoxins: Which detection technique for an optimum risk assessment?	Gaget, V.; Lau, M.; Sendall, B.; Froscio, S.; Humpage, A. R.	The presence of toxigenic cyanobacteria (blue-green algae) in drinking water reservoirs poses a risk to human and animal health worldwide. Guidelines and health alert levels have been issued in the Australian Drinking Water Guidelines for three major toxins, which are therefore the subject of routine monitoring: microcystin, cylindrospermopsin and saxitoxin. While it is agreed that these toxic co…	2017	2024-07-01	Water Res	118		227-238	28433693	10.1016/j.watres.2017.04.025		Gaget 2017			Exclude	Exclude for being a review, not mice, no EHM, no relevant outcome measures, or not in English			1
209	#209	Monoclonal antibody against the surface of Alexandrium minutum used in a whole-cell ELISA	Gas, F.; Pinto, L.; Baus, B.; Gaufres, L.; Crassous, M. P.; Compere, C.; Quemeneur, E.	Harmful algal blooms represent a major threat to marine production, and particularly to shellfish farming. Alexandrium minutum, which causes paralytic shellfish poisoning, is occurring with increasing frequency along European coasts. Current regulatory methods to analyze environmental samples are tedious and time consuming because they require taxonomists and involve animal experiments. New rapid…	2009	Feb	Harmful Algae	8	3	538-545	WOS:000263506500017	10.1016/j.hal.2008.08.027		Gas 2009			Exclude	Exclude for being a review, not mice, no EHM, no relevant outcome measures, or not in English			1
210	#210	Phylogenetic tracing and biological characterization of a novel clade 2.3.2.1 reassortant of H5N6 subtype avian influenza virus in China	Ge, Z.; Gu, M.; Cai, T.; Liu, K.; Gao, R.; Liu, D.; Sun, W.; Li, X.; Shi, L.; Liu, J.; Wang, X.; Hu, J.; Liu, X.; Hu, S.; Chen, S.; Peng, D.; Jiao, X.; Liu, X.	In recent years in China, clade 2.3.4.4 H5N6 plus clade 2.3.2.1 H5N1 subtype highly pathogenic avian influenza (HPAI) viruses have gradually become endemic in poultry, and their co-circulation could inevitably facilitate the gene reassortment between each other. During our routine surveillance in live poultry markets (LPMs) in eastern China in 2017-2018, a novel reassortant H5N6 strain with the H…	2021	Mar	Transbound Emerg Dis	68	2	730-741	32677729	10.1111/tbed.13736		Ge 2021			Exclude	Exclude for being a review, not mice, no EHM, no relevant outcome measures, or not in English			1
211	#211	PCR Testing of IVC Filter Tops as a Method for Detecting Murine Pinworms and Fur Mites	Gerwin, P. M.; Arbona, R. J. R.; Riedel, E. R.; Henderson, K. S.; Lipman, N. S.	We evaluated PCR testing of filter tops from cages maintained on an IVC system through which exhaust air is filtered at the cage level as a method for detecting parasite-infected and-infested cages. Cages containing 4 naive Swiss Webster mice received 360 mL of uncontaminated aspen chip or alpha-cellulose bedding (n = 18 cages each) and 60 mL of the same type of bedding weekly from each of the fo…	2017	Nov	Journal of the American Association for Laboratory Animal Science	56	6	752-761	WOS:000422720500008			Gerwin 2017			Include in FullText Review		Include		1
213	#213	SCID Mice as Adjuncts to Rodent Sentinel Health Monitoring Programs	Gettys, D.; Franklin, C. L.; Riley, L. K.; Livingston, R.		2008	Sep	Journal of the American Association for Laboratory Animal Science	47	5	152-152	WOS:000260131500238			Gettys 2008			Exclude	Exclude for being a review, not mice, no EHM, no relevant outcome measures, or not in English			1
214	#214	Assessing human polychlorinated biphenyl contamination for epidemiologic studies: lessons from patterns of congener concentrations in Canadians in 1992	Gladen, B. C.; Doucet, J.; Hansen, L. G.	Humans are always exposed to mixtures of polychlorinated biphenyls (PCBs), so assessment of their health effects is complicated. Because the original sources are relatively standard mixtures that change in predictable ways while traversing the environment, there is substantial uniformity in the congener mixtures people carry. To the extent that concentrations are highly correlated, measuring mult…	2003	Apr	Environ Health Perspect	111	4	437-43	12676596	10.1289/ehp.5858		Gladen 2003			Exclude	Exclude for being a review, not mice, no EHM, no relevant outcome measures, or not in English			1
215	#215	Stress Tracker-Detecting Acute Stress From a Trackpad: Controlled Study	Goel, R.; An, M.; Alayrangues, H.; Koneshloo, A.; Lincoln, E. T.; Paredes, P. E.	BACKGROUND: Stress is a risk factor associated with physiological and mental health problems. Unobtrusive, continuous stress sensing would enable precision health monitoring and proactive interventions, but current sensing methods are often inconvenient, expensive, or suffer from limited adherence. Prior work has shown the possibility to detect acute stress using biomechanical models derived from…	2020	2024-10-23	J Med Internet Res	22	10	e22743	33095176	10.2196/22743		Goel 2020			Exclude	Exclude for being a review, not mice, no EHM, no relevant outcome measures, or not in English			1
216	#216	Neuropathologic findings asociated with seizures in FVB mice	Goelz, M. F.; Mahler, J.; Harry, J.; Mayers, P.; Clark, J.; Thigpen, J. E.; Forsythe, D. B.	The FVB mouse is used extensively in transgenic research because of its defined inbred background, superior reproductive performance, and prominent pronuclei, which facilitate microinjection of genomic material, Seizures associated with a known mutation and seizure-susceptible inbred strains are men documented in mice; however, to the authors' knowledge, seizures in the FVB strain have not been e…	1998	Feb	Laboratory Animal Science	48	1	34-37	WOS:000072196000007			Goelz 1998			Exclude	Duplicate			1
217	#217	Neuropathologic findings associated with seizures in FVB mice	Goelz, M. F.; Mahler, J.; Harry, J.; Myers, P.; Clark, J.; Thigpen, J. E.; Forsythe, D. B.	The FVB mouse is used extensively in transgenic research because of its defined inbred background, superior reproductive performance, and prominent pronuclei, which facilitate microinjection of genomic material. Seizures associated with a known mutation and seizure-susceptible inbred strains are well documented in mice; however, to the authors' knowledge, seizures in the FVB strain have not been …	1998	Feb	Lab Anim Sci	48	1	34-7	9517887			Goelz 1998			Exclude	Exclude for being a review, not mice, no EHM, no relevant outcome measures, or not in English			1
218	#218	Knittable and Sewable Spandex Yarn with Nacre-Mimetic Composite Coating for Wearable Health Monitoring and Thermo- and Antibacterial Therapies	Gong, M.; Yue, L.; Kong, J.; Lin, X.; Zhang, L.; Wang, J.; Wang, D.	The emerging personal healthcare has significantly propelled the development of advanced wearable electronics with novel functions of providing diagnostic information and point-of-care therapies for specific diseases. However, it is still challenging to simultaneously achieve high sensitivity for health biomonitoring and multifunction integration for point-of-care therapies in a one single flexib…	2021	2024-02-24	ACS Appl Mater Interfaces	13	7	9053-9063	33583174	10.1021/acsami.1c00864		Gong 2021			Exclude	Exclude for being a review, not mice, no EHM, no relevant outcome measures, or not in English			1
219	#219	Integrated application of transcriptomics, proteomics, and metallomics in environmental studies	Gonzalez-Fernandez, M.; Garcia-Barrera, T.; Jurado, J.; Prieto-Alamo, M. J.; Pueyo, C.; Lopez-Barea, J.; Gomez-Ariza, J. L.	Here we report a preliminary working scheme for the integrative application of transcriptomic, proteomic, and metallomic methodologuies in environmental monitoring, by using as sentinel the wildlife species Mus spretus and as reference the gene/protein sequence databases from the key model species Mus musculus. We have demonstrated that the absolute transcript expression signatures quantified by …	2008	Dec	Pure and Applied Chemistry	80	12	2609-2626	WOS:000261718800005	10.1351/pac200880122609		Gonzalez-Fernandez 2008			Exclude	Exclude for being a review, not mice, no EHM, no relevant outcome measures, or not in English			1
220	#220	In utero exposure to diesel exhaust particulates is associated with an altered cardiac transcriptional response to transverse aortic constriction and altered DNA methylation	Goodson, J. M.; Weldy, C. S.; MacDonald, J. W.; Liu, Y.; Bammler, T. K.; Chien, W. M.; Chin, M. T.	In utero exposure to diesel exhaust air pollution has been associated with increased adult susceptibility to heart failure in mice, but the mechanisms by which this exposure promotes susceptibility to heart failure are poorly understood. To identify the potential transcriptional effects that mediate this susceptibility, we have performed RNA sequencing analysis on adult hearts from mice that were…	2017	Nov	Faseb j	31	11	4935-4945	28751527	10.1096/fj.201700032R		Goodson 2017			Exclude	Exclude for being a review, not mice, no EHM, no relevant outcome measures, or not in English			1
221	#221	Prevention of laboratory animal allergy	Gordon, S.; Preece, R.	BACKGROUND: Laboratory animal allergy (or LAA) is an important threat to the occupational health of those who work with rats, mice and other species. AIM: This review examines the risk factors for LAA and the effectiveness of control measures. METHODS: A literature review was performed. RESULTS: An extensive literature was identified regarding LAA and the use of control measures. The contribution…	2003	Sep	Occup Med (Lond)	53	6	371-7	14514903	10.1093/occmed/kqg117		Gordon 2003			Exclude	Exclude for being a review, not mice, no EHM, no relevant outcome measures, or not in English			1
222	#222	Principles in laboratory animal research for experimental purposes	Gorska, P.	The present work contains information about proper husbandry and care of laboratory animals, microbiological monitoring of their health and protecting them against suffering and distress. The author also gives some advice on the improvement and unification of experimental research results through the standardisation of laboratory animals used for the experiments as well as imposing proper conditi…	2000	Jan-Feb	Med Sci Monit	6	1	171-80	11208307			Gorska 2000			Exclude	Exclude for being a review, not mice, no EHM, no relevant outcome measures, or not in English			1
223	#223	First trial in the developmental phase of the "performance evaluation program" based on the ICLAS animal quality network program: self-assessment of microbiological monitoring methods using test samples supplied by ICLAS	Goto, K.; Hayashimoto, N.; Ishida, T.; Takakura, A.; Kagiyama, N.	The first trial in the developmental phase of the "Performance Evaluation Program" based on the new programs of the International Council for Laboratory Animal Science (ICLAS) was carried out. ICLAS supplied test samples to each diagnostic laboratory for self-assessment of microbiological monitoring methods. We found that 1 mouse serum sample was positive for mouse minute virus and another was po…	2009	Jan	Exp Anim	58	1	47-52	19151511	10.1538/expanim.58.47		Goto 2009			Exclude	Exclude for being a review, not mice, no EHM, no relevant outcome measures, or not in English			1
224	#224	Assessment of cell culture and polymerase chain reaction procedures for the detection of polioviruses in wastewater	Grabow, W. O.; Botma, K. L.; de Villiers, J. C.; Clay, C. G.; Erasmus, B.	WHO considers that environmental surveillance for wild-type polioviruses is potentially important for surveillance for acute flaccid paralysis as a means of confirming eradication of poliomyelitis. The present study investigated methods for detecting polioviruses in a variety of water environments in South Africa. Most polioviruses were isolated on L20B mouse cells, which, however, were not selec…	1999		Bull World Health Organ	77	12	973-80	10680244			Grabow 1999			Exclude	Exclude for being a review, not mice, no EHM, no relevant outcome measures, or not in English			1
225	#225	Biomarkers as Tools in Human Health Risk Assessment	Greim, H.; Csanady, G.; Filser, J. G.; Kreuzer, P.; Schwarz, L.; Wolff, T.; Werner, S.	Evaluation of occupational or environmental risk due to exposure to chemicals requires sufficient information on the toxic profiles, mechanisms of action, toxicokinetics, dose-response relation, exposure, and the target dose, Usually exposure is estimated by measuring concentrations of the agent in air, food, water, soil, dust, or other media with which a population or an individual is in contact…	1995	Dec	Clinical Chemistry	41	12b	1804-1808	WOS:A1995TJ51000003			Greim 1995			Exclude	Exclude for being a review, not mice, no EHM, no relevant outcome measures, or not in English			1
226	#226	Unification of the ferritin family of proteins	Grossman, M. J.; Hinton, S. M.; Minak-Bernero, V.; Slaughter, C.; Stiefel, E. I.	Ferritin is the iron-storage protein of eukaryotic organisms. The nucleotide sequence encoding Azotobacter vinelandii bacterioferritin, a hemoprotein, was determined. The deduced amino acid sequence reveals a high degree of identity with Escherichia coli bacterioferritin and a striking similarity to eukaryotic ferritins. Moreover, derivation of a global alignment shows that virtually all key resi…	1992	2024-03-15	Proc Natl Acad Sci U S A	89	6	2419-23	1549605	10.1073/pnas.89.6.2419		Grossman 1992			Exclude	Exclude for being a review, not mice, no EHM, no relevant outcome measures, or not in English			1
227	#227	Age-associated variability in susceptibility of Swiss Webster mice to MPV and other excluded murine pathogens	Grove, K. A.; Smith, P. C.; Booth, C. J.; Compton, S. R.	Detection of mouse parvovirus (MPV) and other murine pathogens in research colonies is dependent on the transmissibility of the agents and the sensitivity of sentinels to those agents. Transmissibility is based on several agent-dependent properties including mode of transmission, infectivity, and environmental stability, whereas host susceptibility can vary according to mouse age, strain, and sex…	2012	Nov	J Am Assoc Lab Anim Sci	51	6	789-96	23294885			Grove 2012			Exclude	Exclude for being a review, not mice, no EHM, no relevant outcome measures, or not in English			1
228	#228	On-site performance investigation of liquid-desiccant air-conditioning system applied in laboratory rodent room: A comparative study	Guan, B. W.; Zhang, T.; Liu, X. H.	Considerable ventilation rates in laboratory animal rooms indicate huge energy consumption of air-conditioning systems. The liquid-desiccant air-conditioning (LDAC) system is regarded as an energy-efficient system, which can help to save energy in laboratory animal rooms. However, limited studies have applied LDAC systems to this kind of rooms for energy conservation. In this study, a demonstrati…	2021	2024-02-01	Energy and Buildings	232			WOS:000607050800002	ARTN 110664_x000D_10.1016/j.enbuild.2020.110664		Guan 2021			Exclude	Exclude for being a review, not mice, no EHM, no relevant outcome measures, or not in English			1
229	#229	Development of a one-step strip for the detection of triazophos residues in environmental samples	Gui, W. J.; Wang, S. T.; Guo, Y. R.; Zhu, G. N.	Environmental and food safety issues now are recognized internationally, and pesticide residues play key roles as environment and food pollutants. It is crucial to develop methods for rapid determination of pesticide residues in environments and foods. A one-step strip based on nanocolloidal-gold-labeled monoclonal antibodies for detection of triazophos residue was developed. The nanocolloidal go…	2008	2024-06-15	Anal Biochem	377	2	202-8	18387353	10.1016/j.ab.2008.03.013		Gui 2008			Exclude	Exclude for being a review, not mice, no EHM, no relevant outcome measures, or not in English			1
230	#230	Better control of antibiotic resistance	Guillemot, D.; Courvalin, P.; French Working Party to Promote Research to Control Bacterial, Resistance	This text summarizes the conclusions of the French Working Party to Promote Research to Control Bacterial Resistance, initiated by the French Institute for Public Health Surveillance. The goal was to identify and prioritize the research areas most pertinent to the evolution of antibiotic resistance. The working group was part of a nationwide consultation of experts in the field of bacterial resis…	2001	2024-08-15	Clin Infect Dis	33	4	542-7	11462192	10.1086/322583		Guillemot 2001			Exclude	Exclude for being a review, not mice, no EHM, no relevant outcome measures, or not in English			1
231	#231	Highly sensitive detection of urinary protein variations using tilted fiber grating sensors with plasmonic nanocoatings	Guo, T.; Liu, F.; Liang, X.; Qiu, X.; Huang, Y.; Xie, C.; Xu, P.; Mao, W.; Guan, B. O.; Albert, J.	Surface plasmon resonance (SPR) optical fiber biosensors can be used as a cost-effective and relatively simple-to-implement alternative to well established bulky prism configurations for high sensitivity biological sample measurements. The miniaturized size and remote operation ability offer them a multitude of opportunities for single-point sensing in hard-to-reach spaces, even possibly in vivo.…	2016	2024-04-15	Biosens Bioelectron	78		221-228	26618641	10.1016/j.bios.2015.11.047		Guo 2016			Exclude	Exclude for being a review, not mice, no EHM, no relevant outcome measures, or not in English			1
232	#232	Physiologically Based Pharmacokinetic Modeling of Salivary Concentrations for Noninvasive Biomonitoring of 2,4-Dichlorophenoxyacetic Acid (2,4-D)	Han, A. A.; Timchalk, C.; Carver, Z. A.; Weber, T. J.; Tyrrell, K. J.; Sontag, R. L.; Gibbins, T.; Chrisler, W. B.; Weitz, K. K.; Du, D.; Lin, Y.; Smith, J. N.	Saliva has become a favorable sample matrix for biomonitoring due to its noninvasive attributes and overall flexibility in collection. To ensure measured salivary concentrations reflect the exposure, a solid understanding of the salivary transport mechanism and relationships between salivary concentrations and other monitored matrices (ie, blood, urine) is needed. Salivary transport of a commonly…	2019	2024-12-01	Toxicol Sci	172	2	330-343	31550007	10.1093/toxsci/kfz206		Han 2019			Exclude	Exclude for being a review, not mice, no EHM, no relevant outcome measures, or not in English			1
233	#233	Microbiological monitoring of laboratory pigs	Hansen, A. K.; Farlov, H.; Bollen, P.	Purpose-bred minipigs, are often used as the non-rodent species in toxicology. Infections may interfere with animal experiments, and there are no scientific reasons why the non-rodent species should be of a lower microbiological quality than the rodent species. Therefore, a system for health monitoring of pigs was developed in order to raise the quality of laboratory pigs to the level of laborato…	1997	Jul	Lab Anim	31	3	193-200	9230498	10.1258/002367797780596248		Hansen 1997			Exclude	Exclude for being a review, not mice, no EHM, no relevant outcome measures, or not in English			1
234	#234	Mice infected with mouse hepatitis virus shed diagnostically detectable amounts of IgA in feces	Hansen, A. K.; Jensen, H. J. S.	Fecal pellets were sampled randomly from two breeding and four experimental units for laboratory mice. 1 breeding unit and 1 experimental unit was infected with Mouse Hepatistis Virus (MHV), while this infection was not found in the other four units. By the use of Enzyme-linked Immunosorbent Assay (ELISA) it was shown that up to 20% of the mice from the infected units had detectable levels of MHV…	1997		Scandinavian Journal of Laboratory Animal Science	24	2	66-71	WOS:A1997XY62500001			Hansen 1997	Caroline Clement (2021-12-17 03:58:06)(Screen): Still use sentinal mice;		Exclude	Exclude for being a review, not mice, no EHM, no relevant outcome measures, or not in English			1
235	#235	Bacterial species to be considered in quality assurance of mice and rats	Hansen, A. K.; Nielsen, D. S.; Krych, L.; Hansen, C. H. F.	Bacteria are relevant in rodent quality assurance programmes if (a) the animals are at risk and (b) presence in the animals makes a difference for animal research or welfare, for example because the agent regulates clinical disease progression or impacts its host in other ways. Furthermore, zoonoses are relevant. Some bacterial species internationally recommended for the health monitoring of rats…	2019	Jun	Lab Anim	53	3	281-291	31096877	10.1177/0023677219834324		Hansen 2019			Exclude	Exclude for being a review, not mice, no EHM, no relevant outcome measures, or not in English			1
236	#236	Experience from sentinel health monitoring in units containing rats and mice in experiments	Hansen, A. K.; Skovgaard-Jensen, J. H.		1995		Scandinavian Journal of Laboratory Animal Science	22	1	2024-01-09				Hansen 1995			Exclude	Exclude for being a review, not mice, no EHM, no relevant outcome measures, or not in English			1
237	#237	New infections to be considered in health monitoring of laboratory rodents	Hansen, A. K.; Velschow, S.; Clausen, F. B.; Svendsen, O.; Amtoft-Neubauer, H.; Kristensen, K.; Jorgensen, P. H.		2000		Scandinavian Journal of Laboratory Animal Science	27	2	65-83	WOS:000088690700001			Hansen 2000			Exclude	Exclude for being a review, not mice, no EHM, no relevant outcome measures, or not in English			1
238	#238	PCR Testing of Media Placed in Soiled Bedding as a Method for Mouse Colony Health Surveillance	Hanson, W. H.; Taylor, K.; Taylor, D. K.	Rodent colony health surveillance has traditionally been accomplished by testing sentinel animals that have been exposed to soiled bedding from colony animals. Collecting samples from exhaust plenums on ventilated caging systems, followed by PCR analysis, has emerged as another promising method for health surveillance. However, environmental testing at the rack level is not effective for all vent…	2021	2024-05-01	J Am Assoc Lab Anim Sci	60	3	306-310	33952384	10.30802/AALAS-JAALAS-20-000096		Hanson 2021			Include in FullText Review		Include		1
239	#239	Cause and Treatment of Exophthalmos in Aged Cotton Rats (Sigmodon hispidus)	Harder, O. E.; Emmer, K. M.; Sparks, A. E.; Miller, E. J.; Gemensky-Metzler, A. J.; Coble, D. J.; Niewiesk, S.; La Perle, K. M. D.	Aged cotton rats (Sigmodon hispidus) from an established breeding colony displayed signs of spontaneous exophthalmos. Of a total of 118 colony animals that were older than 6 mo of age, 37 (31%) displayed signs of exophthalmos. These rats were clinically healthy and had no other signs of disease. Ophthalmic exams, molecular and microbiologic testing, and histopa- thology were performed to determin…	2020	2024-06-01	Comp Med	70	3	291-299	32404235	10.30802/AALAS-CM-19-000107		Harder 2020			Exclude	Exclude for being a review, not mice, no EHM, no relevant outcome measures, or not in English			1
240	#240	Field testing of prophylactic measures against Cryptosporidium parvum infection in carves in a California dairy herd	Harp, J. A.; Jardon, P.; Atwill, E. R.; Zylstra, M.; Checel, S.; Goff, J. P.; DeSimone, C.	Objective-To test the ability of oral vaccination or probiotic treatment with lactic acid-producing bacteria to protect carves from Cryptosporidium parvum infection under field conditions._x000D_Animals-134 Holstein calves born on a dairy farm where cryptosporidiosis was endemic._x000D_Procedure-Calves were randomly assigned to 1 of 3 treatment groups at birth. Calves in the vaccine group receive…	1996	Nov	American Journal of Veterinary Research	57	11	1586-1588	WOS:A1996VQ49700020			Harp 1996			Exclude	Exclude for being a review, not mice, no EHM, no relevant outcome measures, or not in English			1
241	#241	An immunoassay for TEQ screening of dioxin/furan samples: current status of assay and applications development	Harrison, R. O.; Carlson, R. E.	A simple and easy to use system has been developed for rapid screening of 2,3,7,8-tetrachlorodibenzo-p-dioxin (2,3,7,8-TCDD) in a variety of situations. The system uses a competitive inhibition Enzyme ImmunoAssay (EIA) based on a previously described mouse monoclonal antibody which is specific for 2,3,7,8-TCDD and related congeners. Two formats have been developed, a rapid tube test and a micropl…	1997	Mar-Apr	Chemosphere	34	2024-05-07	915-28	9134667	10.1016/s0045-6535(97)00395-0		Harrison 1997			Exclude	Exclude for being a review, not mice, no EHM, no relevant outcome measures, or not in English			1
242	#242	Reproducibility and Comparative aspects of Terrestrial Housing Systems and Husbandry Procedures in Animal Research Facilities on Study Data	Hasenau, J. J.	As mentioned in other chapters, reproducibility of research data is very complicated and has numerous contributors for concerns. This chapter will discuss the animal housing systems and corresponding husbandry practices in regard to current practices and known and potential confounders in the research environment. This area has a very high impact for reproducibility and comparability of study dat…	2020	2024-10-19	Ilar j	60	2	228-238	32020180	10.1093/ilar/ilz021		Hasenau 2020			Exclude	Exclude for being a review, not mice, no EHM, no relevant outcome measures, or not in English			1
243	#243	The Biology and Husbandry of the African Spiny Mouse (Acomys cahirinus) and the Research Uses of a Laboratory Colony	Haughton, C. L.; Gawriluk, T. R.; Seifert, A. W.	African spiny mice (Acomys spp.) are unique precocial rodents that are found in Africa, the Middle East, and southern Asia. They exhibit several interesting life-history characteristics, including precocial development, communal breeding, and a suite of physiologic adaptations to desert life. In addition to these characteristics, African spiny mice are emerging as an important animal model for ti…	2016	Jan	J Am Assoc Lab Anim Sci	55	1	2024-09-17	26817973			Haughton 2016			Exclude	Exclude for being a review, not mice, no EHM, no relevant outcome measures, or not in English			1
244	#244	Current microbiological status of laboratory mice and rats in experimental facilities in Japan	Hayashimoto, N.; Morita, H.; Ishida, T.; Yasuda, M.; Kameda, S.; Uchida, R.; Tanaka, M.; Ozawa, M.; Sato, A.; Takakura, A.; Itoh, T.; Kagiyama, N.	On the basis of our 2011 microbiological monitoring tests, we report here the current microbiological status of mice and rats housed in experimental facilities in Japan. We tested more than 14,000 mice, 6,000 serum samples, 500 fecal or cecal samples, and 200 lung samples from 3,549 mouse facilities within Japanese universities and institutes (U/I), pharmaceutical companies and contract research …	2013		Exp Anim	62	1	41-8	23357945	10.1538/expanim.62.41		Hayashimoto 2013			Exclude	Exclude for being a review, not mice, no EHM, no relevant outcome measures, or not in English			1
245	#245	Increased Risk of Cardiac Arrhythmia in Rats Exposed to Diesel Exhaust Air Pollution Is Mediated by the Nociceptive Transient Receptor Potential A1 (Trpa1)	Hazari, M. S.; Lamb, C.; Carll, A. P.; Krantz, Q.; Haykal-Coates, N.; Winsett, D. W.; Costa, D. L.; Farraj, A. K.		2011	Jan	Heart	97	1		WOS:000285186500009	10.1136/hrt.2010.213496.8		Hazari 2011			Exclude	Exclude for being a review, not mice, no EHM, no relevant outcome measures, or not in English			1
246	#246	Preliminary recommendations for health monitoring of mouse, rat, hamster, guinea pig, gerbil and rabbit experimental units	Hem, A.; Hansen, A. K.; Rehbinder, C.; Voipio, H. M.; Engh, E.		1995		Scandinavian Journal of Laboratory Animal Science	22	1	49-51				Hem 1995			Include in FullText Review		Exclude	Exclude for being a review	1
247	#247	Rapid antemortem detection of CWD prions in deer saliva	Henderson, D. M.; Manca, M.; Haley, N. J.; Denkers, N. D.; Nalls, A. V.; Mathiason, C. K.; Caughey, B.; Hoover, E. A.	Chronic wasting disease (CWD) is an efficiently transmitted prion disease of cervids, now identified in 22 United States, 2 Canadian provinces and Korea. One hallmark of CWD is the shedding of infectious prions in saliva, as demonstrated by bioassay in deer. It is also clear that the concentration of prions in saliva, blood, urine and feces is much lower than in the nervous system or lymphoid tis…	2013		PLoS ONE	8	9	e74377	24040235	10.1371/journal.pone.0074377		Henderson 2013			Exclude	Exclude for being a review, not mice, no EHM, no relevant outcome measures, or not in English			1
248	#248	Efficacy of direct detection of pathogens in naturally infected mice by using a high-density PCR array	Henderson, K. S.; Perkins, C. L.; Havens, R. B.; Kelly, M. J.; Francis, B. C.; Dole, V. S.; Shek, W. R.	We used a high-density array of real-time PCR assays for commonly reported rodent infectious agents (PRIA) to test naturally infected index mice and sentinel mice exposed by contact and soiled-bedding transfer. PRIA detected 14 pathogens--including viruses, bacteria, fur mites, pinworms, and enteric protozoa--in 97.2% of 28 pooled fecal samples, fur-perianal swabs, and oral swabs from 4 cages con…	2013	Nov	J Am Assoc Lab Anim Sci	52	6	763-72	24351765			Henderson 2013			Exclude	Exclude for being a review, not mice, no EHM, no relevant outcome measures, or not in English			1
250	#250	Oli2go: an automated multiplex oligonucleotide design tool	Hendling, M.; Pabinger, S.; Peters, K.; Wolff, N.; Conzemius, R.; Barisic, I.	The success of widely used oligonucleotide-based experiments, ranging from PCR to microarray, strongly depends on an accurate design. The design process involves a number of steps, which use specific parameters to produce high quality oligonucleotides. Oli2go is an efficient, user friendly, fully automated multiplex oligonucleotide design tool, which performs primer and different hybridization pr…	2018	2024-07-02	Nucleic Acids Res	46	W1	W252-W256	29718464	10.1093/nar/gky319		Hendling 2018			Exclude	Exclude for being a review, not mice, no EHM, no relevant outcome measures, or not in English			1
251	#251	Field tests of bio-additives to reduce ammonia emission from pig houses	Hendricks, J.; Berckmans, D.; Vinckier, C.; Nooyen Flooring, Netherlands Intercontinental Netherlands Cehave Netherlands R.; R Syst, Netherlands Wolters Netherlands Res Inst Pig Husbandry P. V. Netherlands Inst Agr; Environm Engn, Netherlands Enmo Environm Monitoring Belgium Elf Atochem France Res Inst Amsterdam Netherlands Dutch Soc Cement Ind Netherlands Township Maasdonk Netherlands	Although the negative experiences concerning the efficiency of additives reported in literature, field measurements in the research reported here show that the application of additives to the manure in a commercial pig house can reduce the ammonia emission rats in the exhaust air. From 12 August 1994 to 15 September 1995, the mean emission rate per kg of animal weight of a compartment with the ad…	1997	Oct 06-10	Symposium on Ammonia and Odour Emissions from Animal Production Facilities			707-714	WOS:000071407600092			Hendricks 1997			Exclude	Exclude for being a review, not mice, no EHM, no relevant outcome measures, or not in English			1
252	#252	The role of mice in the epizootiology of Salmonella enteritidis infection on chicken layer farms	Henzler, D. J.; Opitz, H. M.	A microbiological survey of 10 mice-infested poultry farms was conducted to determine the role of mice in the epizootiology of S. enteritidis infection. Five of the farms were rated as clean of S. enteritidis and five as contaminated based on culture results of environmental samples for S. enteritidis. Of 2103 environmental samples and 715 mice and rats tested, 5.1% and 16.2%, respectively, were …	1992	Jul-Sep	Avian Dis	36	3	625-31	1417592	10.2307/1591757		Henzler 1992			Exclude	Exclude for being a review, not mice, no EHM, no relevant outcome measures, or not in English			1
253	#253	Automated portable array biosensor for multisample microcystin analysis in freshwater samples	Herranz, S.; Marazuela, M. D.; Moreno-Bondi, M. C.	An automated array biosensor based on evanescent-wave excitation has been developed for the detection of microcystins (MCs) in freshwater samples. The sensing surface consisted of microcystin-leucine-arginine (MCLR) covalently immobilized onto a planar waveguide (microscope slide). The binding of anti-MCLR monoclonal antibodies, spiked in the sample, to the immobilized MCLR was competitively inhi…	2012	2024-03-15	Biosens Bioelectron	33	1	50-5	22230697	10.1016/j.bios.2011.12.016		Herranz 2012			Exclude	Exclude for being a review, not mice, no EHM, no relevant outcome measures, or not in English			1
254	#254	Severity classification of surgical procedures and application of health monitoring strategies in animal research proposals: A retrospective review	Herrmann, K.; Flecknell, P.	Animal experimentation has been one of the most controversial areas of animal use, mainly due to the intentional harms inflicted upon the animals used. In an effort to reduce these harms, research on refinement has increased significantly over the past 20 years. However, the extent to which these efforts have helped to reduce the severity of the research procedures, and thus animal suffering, is …	2018	Nov	Altern Lab Anim	46	5	273-289	30488712			Herrmann 2018			Exclude	Exclude for being a review, not mice, no EHM, no relevant outcome measures, or not in English			1
255	#255	Annual variation in bird numbers across Kaipatiki, Auckland	Hill, Samuel D.; Pawley, Matthew D. M.; Bishop, Craig D.	Birds are good indicators of ecosystem health. Monitoring populations can provide useful information to inform conservation action. Kaipatiki, Auckland, contains approximately 450 ha of indigenous forest, scrub and wetland ecosystems. Pest-controlled reserves are important for supporting avian biodiversity, however, this has not been measured extensively over time across Kaipatiki. An established…	2020	Apr	New Zealand Journal of Zoology	48	2	113-129	WOS:000590645200001	10.1080/03014223.2020.1833948		Hill 2020			Exclude	Exclude for being a review, not mice, no EHM, no relevant outcome measures, or not in English			1
256	#256	Design and Applications of Ratiometric Electrochemical Biosensors	Hou, L. L.; Duan, C. Y.; Ding, P. P.	Electrochemical biosensors have been used in the fields of disease diagnosis, environmental monitoring, and food safety. However, the traditional electrochemical biosensors have some shortcomings, such as poor stability and reproducibility. Ratiometric electrochemical biosensors can eliminate the potential interference, provide internal self-calibration, and improve detection sensitivity and sele…	2019	Jun	International Journal of Electrochemical Science	14	6	5661-5678	WOS:000470877100061	10.20964/2019.06.74		Hou 2019			Exclude	Exclude for being a review, not mice, no EHM, no relevant outcome measures, or not in English			1
257	#257	Transplacental transmission of rabies virus from a naturally infected skunk	Howard, D. R.	A female skunk (Mephitis mephitis) was submitted to the Veterinary Diagnostic Laboratory for routine rabies diagnosis. Rabies infection was confirmed by fluorescent rabies antibody examination on brain tissue. Additional tissues, including uterus, ovaries, and 6 embryos, were collected to study rabies pathogenesis. The fluorescent rabies antibody examination showed rabies virus antigen in 1 embry…	1981	Apr	Am J Vet Res	42	4	691-2	7332132			Howard 1981			Exclude	Exclude for being a review, not mice, no EHM, no relevant outcome measures, or not in English			1
258	#258	Co-circulation of multiple reassortant H6 subtype avian influenza viruses in wild birds in eastern China, 2016-2017	Hu, C.; Li, X.; Zhu, C.; Zhou, F.; Tang, W.; Wu, D.; Li, Z.; Zhou, L.; Liu, J.; Wei, X.; Cui, J.; Wang, T.; He, G.	BACKGROUND: H6 subtype influenza viruses were prevalent in domestic poultry and wild birds, which also could pose potential threat to humans. However, little is known about the prevalence of H6 subtype viruses in wild birds in eastern China, a crucial stopover or wintering site for migratory wild birds along the East Asian-Australasian Flyway. METHODS: During the routine surveillance in 2016-2017…	2020	2024-04-29	Virol J	17	1	62	32349760	10.1186/s12985-020-01331-z		Hu 2020			Exclude	Exclude for being a review, not mice, no EHM, no relevant outcome measures, or not in English			1
259	#259	Leptospira and leptospirosis in China	Hu, W.; Lin, X.; Yan, J.	PURPOSE OF REVIEW: In this review, we introduce the epidemiological features, clinical types, laboratory diagnosis, and routine surveillance of leptospirosis in China. RECENT FINDINGS: Leptospirosis has been prevalent sporadically in China in recent years, but its incidence has decreased, probably due to the lower leptospire-carrying rate in pigs. Leptospira interrogans serogroup Icterohaemorrhag…	2014	Oct	Curr Opin Infect Dis	27	5	432-6	25061933	10.1097/QCO.0000000000000097		Hu 2014			Exclude	Exclude for being a review, not mice, no EHM, no relevant outcome measures, or not in English			1
260	#260	Screening of House Dust from Chinese Homes for Chemicals with Liver X Receptors Binding Activities and Characterization of Atherosclerotic Activity Using an in Vitro Macrophage Cell Line and ApoE(-/-) Mice	Hu, W. X.; Jia, Y. T.; Kang, Q. Y.; Peng, H.; Ma, H. J.; Zhang, S. Y.; Hiromori, Y.; Kimura, T.; Nakanishi, T.; Zheng, L. M.; Qiu, Y. F.; Zhang, Z. B.; Wan, Y.; Hu, J. Y.	BACKGROUND: Atherosclerotic cardiovascular disease has become the leading cause of death worldwide, and environmental pollutants are increasingly recognized as risk factors for atherosclerosis. Liver X receptors (LXRs) play a central role in atherosclerosis; however, LXR activity of organic pollutants and associated potential risk of atherosclerosis have not yet been characterized._x000D_OBJECTIV…	2019	Nov	Environmental Health Perspectives	127	11	EHP5039	WOS:000500762600004	Artn 117003_x000D_10.1289/Ehp5039		Hu 2019			Exclude	Exclude for being a review, not mice, no EHM, no relevant outcome measures, or not in English			1
261	#261	Analysis of DNA adduct, S-[2-(N7-guanyl)ethyl]glutathione, by liquid chromatography/mass spectrometry and liquid chromatography/tandem mass spectrometry	Huang, H.; Jemal, A.; David, C.; Barker, S. A.; Swenson, D. H.; Means, J. C.	Sensitive and specific isotope dilution liquid chromatography/mass spectrometry (LC/MS) and liquid chromatography/tandem mass spectrometry (LC/MS/MS) methods were developed for the detection and quantitative analysis of S-[2-(N7-guanyl)ethyl]glutathione as a DNA adduct formed upon exposure of animals to carcinogenic 1,2-dihaloethanes. Separation and analysis were performed using microbore HPLC co…	1998	2024-12-01	Anal Biochem	265	1	139-50	9866718	10.1006/abio.1998.2891		Huang 1998			Exclude	Exclude for being a review, not mice, no EHM, no relevant outcome measures, or not in English			1
262	#262	How Sensitive Is Safe? Risk-Based Targets for Ambient Monitoring of Pathogens	Huang, Yin; Hong, Tao; Bartrand, Timothy A.; Gurian, Patrick L.; Haas, Charles N.; Liu, Ran; Tamrakar, Sushil B.	Biological agents present hazards at concentrations far below those of concern for most chemical agents. Detecting such low concentrations poses a great challenge to environmental monitoring systems. This study proposed a framework to address the questions of: 1) what level of risk would trigger the use of countermeasures and 2) what environmental sampling rates would be needed to detect the targ…	2010	Mar	Ieee Sensors Journal	10	3	668-673	WOS:000274996900014	10.1109/jsen.2009.2038659		Huang 2010			Exclude	Exclude for being a review, not mice, no EHM, no relevant outcome measures, or not in English			1
263	#263	Bioavailability and mass balance studies of a commercial pentabromodiphenyl ether mixture in male Sprague-Dawley rats	Huwe, J.; Hakk, H.; Lorentzsen, M.	Polybrominated diphenyl ethers (PBDE) are common flame retardants used in polyurethane foam, high impact polystyrene, and textiles which appear to be increasing in the environment and biota. Two PBDE congeners that are particularly prominent in environmental samples are 2,2',4,4'-tetrabromodiphenyl ether (BDE-47) and 2,2',4,4',5-pentabromodiphenyl ether (BDE-99). These two congeners are major com…	2007	Jan	Chemosphere	66	2	259-66	16814363	10.1016/j.chemosphere.2006.05.016		Huwe 2007			Exclude	Exclude for being a review, not mice, no EHM, no relevant outcome measures, or not in English			1
264	#264	Lymphocytic choriomeningitis infection undetected by dirty-bedding sentinel monitoring and revealed after embryo transfer of an inbred strain derived from wild mice	Ike, F.; Bourgade, F.; Ohsawa, K.; Sato, H.; Morikawa, S.; Saijo, M.; Kurane, I.; Takimoto, K.; Yamada, Y. K.; Jaubert, J.; Berard, M.; Nakata, H.; Hiraiwa, N.; Mekada, K.; Takakura, A.; Itoh, T.; Obata, Y.; Yoshiki, A.; Montagutelli, X.	Persistent LCMV infection in wild-derived MAI/Pas mice housed under conventional conditions remained undetected for a decade, despite periodic health monitoring using dirty-bedding sentinels. When MAI/Pas mice were rederived by embryo transfer, recipient mothers produced antiLCMV antibodies, which first revealed the presence of the virus in the colony. Before this information was obtained, MAI/Pa…	2007	Jun	Comp Med	57	3	272-81	17605342			Ike 2007			Exclude	Exclude for being a review, not mice, no EHM, no relevant outcome measures, or not in English			1
265	#265	Development of the Atomic Emission Spectroscopy System Using Helium-Microwave-Induced Plasma for Fine Particles on Environmental Monitoring	Ikezawa, S.; Yamamoto, J.; Ueda, T.; Mukhopadhyay, S. C.; Postolache, O. A.; Jayasundera, K. P.; Swain, A. K.	This chapter describes the elemental analytical technique of the fine particles using atomic emission spectroscopy system for an environmental pollution monitoring. Based on our previous measurement reports, differences of the usage between the laser-induced breakdown spectroscopy (LIBS) system and the helium-microwave-induced plasma-atomic emission spectroscopy (He-MIP-AES) system are explained.…	2017		Sensors for Everyday Life: Environmental and Food Engineering	23		21-37	WOS:000400852300003	10.1007/978-3-319-47322-2_2		Ikezawa 2017			Exclude	Exclude for being a review, not mice, no EHM, no relevant outcome measures, or not in English			1
266	#266	Development of Helium-microwave-induced Plasma-atomic Emission Spectroscopy System with Two-way Spectroscopic Analysis	Ikezawa, S.; Yamamoto, J.; Ueda, T.; Ieee,; Ieee,	This paper reports on a helium-microwave-induced plasma-atomic emission spectroscopy (He-MIP-AES) system with two-way spectroscopic analysis that fulfills the criteria prescribed by the Ministry of Environment, Japan, for measuring the chemical components of particulate matter (PM). The He-MIP-AES system is a reconstruction of a commercial particle analyzer system. In current environmental monito…	2015	Dec 08-10	2015 9th International Conference on Sensing Technology (ICST)			716-721	WOS:000380410400137			Ikezawa 2015			Exclude	Exclude for being a review, not mice, no EHM, no relevant outcome measures, or not in English			1
267	#267	Alterations of cytochrome P450-dependent monooxygenase activities in Eriocheir japonicus in response to water pollution	Ishizuka, M.; Hoshi, H.; Minamoto, N.; Masuda, M.; Kazusaka, A.; Fujita, S.	Eriocheir japonicus, fresh-water crabs inhabiting rivers and estuaries in Japan, were investigated for cytochrome P450 (CYP)-dependent drug-metabolizing enzyme activities to see if these activities reflect the river pollution gradient. From the laboratory dose-response experiments, we found that the polycyclic aromatic hydrocarbon (PAH) 3-methylcholanthrene induced total CYP contents, ethoxycouma…	1996	Jul	Environ Health Perspect	104	7	774-8	8841764	10.1289/ehp.96104774		Ishizuka 1996			Exclude	Exclude for being a review, not mice, no EHM, no relevant outcome measures, or not in English			1
268	#268	Laboratory animal health monitoring: an introductory survey of university mouse breeding colonies in Stockholm	Iwarsson, K.		1990		Acta Physiol Scand Suppl	592		139-40	2267938			Iwarsson 1990			Include in FullText Review		Exclude	Exclude for no relevant outcomes	1
269	#269	The advantage of enzyme-linked immunosorbent assay (ELISA) as a method of microbiological monitoring for rat virus (RV)	Izumi, Y.; Fukazawa, T.; Sugiyama, Y.; Yagami, K.; Urano, T.; Tanikawa, T.	An enzyme-linked immunosorbent assay (ELISA) was tested to detect antibodies against rat virus (RV). The purified ELISA antigens were prepared from rat embryonic cells infected with RV-13 (prototype strain) and UT-2 (Japanese isolate), respectively. Western blotting analysis confirmed that both of these antigens had three structural polypeptides (81 K, 61 K, and 59 K). Eleven laboratory and wild …	1991	Jul	Jikken Dobutsu	40	3	367-73	1655500	10.1538/expanim1978.40.3_367		Izumi 1991			Exclude	Exclude for being a review, not mice, no EHM, no relevant outcome measures, or not in English			1
271	#271	Monitoring a mouse colony for Helicobacter bilis using a Helicobacter-genus-specific nested PCR	Jacobsen, K.; Mahabir, E.; Brielmeier, M.; Wilhelm, P.; Seidel, K. E.; Schmidt, J.	Although Helicobacter infections of laboratory mice are usually subclinical, they may interfere with in vivo experiments and thus may lead to misinterpretation of data. As such, it is important to provide a means to unequivocally identify infections with murine Helicobacter spp. In the present study, a nested polymerase chain reaction (PCR) was established and shown to be 10 to 100 times more sen…	2005	Oct	Lab Anim	39	4	400-12	16197707	10.1258/002367705774286402		Jacobsen 2005			Include in FullText Review		Include		1
272	#272	Molecular method for the characterization of Coxiella burnetii from clinical and environmental samples: variability of genotypes in Spain	Jado, I.; Carranza-Rodriguez, C.; Barandika, J. F.; Toledo, A.; Garcia-Amil, C.; Serrano, B.; Bolanos, M.; Gil, H.; Escudero, R.; Garcia-Perez, A. L.; Olmeda, A. S.; Astobiza, I.; Lobo, B.; Rodriguez-Vargas, M.; Perez-Arellano, J. L.; Lopez-Gatius, F.; Pascual-Velasco, F.; Cilla, G.; Rodriguez, N. F.; Anda, P.	BACKGROUND: Coxiella burnetii is a highly clonal microorganism which is difficult to culture, requiring BSL3 conditions for its propagation. This leads to a scarce availability of isolates worldwide. On the other hand, published methods of characterization have delineated up to 8 different genomic groups and 36 genotypes. However, all these methodologies, with the exception of one that exhibited …	2012	2024-06-01	BMC Microbiol	12	91	91	22656068	10.1186/1471-2180-12-91		Jado 2012			Exclude	Exclude for being a review, not mice, no EHM, no relevant outcome measures, or not in English			1
273	#273	Application of biological monitoring to the quantitative exposure assessment for neuropsychological effect by chronic exposure to organic solvents	Jang, J. Y.; Lee, S. Y.; Kim, J. I.; Park, J. B.; Lee, K. J.; Chung, H. K.	OBJECTIVE: Quantitative exposure assessment became more common as a result of attempts to reduce nondifferential exposure misclassification and to observe a steeper exposure-response relationship. Several exposure variables were compared in a demonstration of the exposure-response relationship between neuropsychological abnormality and long-term exposure to organic solvents in workers at one ship…	1999	Mar	Int Arch Occup Environ Health	72	2	107-14	10197482	10.1007/s004200050345		Jang 1999			Exclude	Exclude for being a review, not mice, no EHM, no relevant outcome measures, or not in English			1
274	#274	Coping with parvovirus infections in mice: health surveillance and control	Janus, L. M.; Bleich, A.	Parvoviruses of mice, minute virus of mice (MVM) and mouse parvovirus (MPV), are challenging pathogens to eradicate from laboratory animal facilities. Due to the impediment on rodent-based research, recent studies have focused on the assessment of re-derivation techniques and parvoviral potential to induce persistent infections. Summarizing recent data, this review gives an overview on studies as…	2012	Jan	Lab Anim	46	1	14-23	22037057	10.1258/la.2011.011025		Janus 2012	Caroline Clement (2021-12-04 05:23:27)(Screen): could cite relevant studies;		Exclude	Exclude for being a review, not mice, no EHM, no relevant outcome measures, or not in English			1
275	#275	Mitochondrial toxicity of microcystin-LR on cultured cells: application to the analysis of contaminated water samples	Jasionek, G.; Zhdanov, A.; Davenport, J.; Blaha, L.; Papkovsky, D. B.	Microcystins (MC) are potent hepatic toxins delivered into the cells by organic anion transporting peptides (OATP) where they target protein phosphatases and mitochondria. We analyzed the effects of MC-LR on primary hepatocytes, HepG2, and Jurkat T cells, and isolated rat liver mitochondria by measuring changes in O(2) consumption by optical oxygen sensing technique. Respiration of fresh primary …	2010	2024-04-01	Environ Sci Technol	44	7	2535-41	20192251	10.1021/es903157h		Jasionek 2010			Exclude	Exclude for being a review, not mice, no EHM, no relevant outcome measures, or not in English			1
276	#276	Detection of Cryptosporidium parvum oocysts by dot-blotting using monoclonal antibodies to Cryptosporidium parvum virus 40-kDa capsid protein	Jenkins, M. C.; O'Brien, C. N.; Trout, J. M.	Monoclonal antibodies (MAb) were prepared against the 40-kDa capsid protein of Cryptosporidium parvum virus (CPV) by immunizing mice with purified recombinant CPV40 protein. In immunoblotting analysis, MAbCPV40-1 bound to a 40-kDa protein in extracts of C. parvum oocysts. This 40-kDa protein was localized in the sporozoite cytoplasm by immunofluorescence (IFA) staining with MAbCPV40-1. In a dot-b…	2008	Feb	J Parasitol	94	1	94-8	18372626	10.1645/GE-1313.1		Jenkins 2008			Exclude	Exclude for being a review, not mice, no EHM, no relevant outcome measures, or not in English			1
277	#277	The occurrence and characterization of Campylobacter jejuni and C. coli in organic pigs and their outdoor environment	Jensen, A. N.; Dalsgaard, A.; Baggesen, D. L.; Nielsen, E. M.	The occurrence and species distribution of thermophilic Campylobacter was investigated in organic outdoor pigs. An increased exposure of outdoor pigs to C. jejuni from the environment may cause a shift from a normal dominance of C. coli to more C. jejuni, which may imply a concern of reduced food safety. Bacteriological methods for determination of Campylobacter excretion level were combined with…	2006	2024-08-25	Vet Microbiol	116	2024-01-03	96-105	16697127	10.1016/j.vetmic.2006.03.006		Jensen 2006			Exclude	Exclude for being a review, not mice, no EHM, no relevant outcome measures, or not in English			1
278	#278	A novel canine influenza H3N2 virus isolated from cats in an animal shelter	Jeoung, H. Y.; Lim, S. I.; Shin, B. H.; Lim, J. A.; Song, J. Y.; Song, D. S.; Kang, B. K.; Moon, H. J.; An, D. J.	The interspecies transmission of avian-origin H3N2 canine influenza virus (CIV) to dogs was first reported in 2007. The present study characterized a novel CIV H3N2 isolated from cats in an animal shelter. A comparative analysis of the deduced amino acid sequences of the A/Canine/Korea/CY009/2010(H3N2) (CY009) and A/Feline/Korea/FY028/2010 (H3N2) (FY028) strains isolated from dogs and cats, respe…	2013	2024-08-30	Vet Microbiol	165	2024-03-04	281-6	23618838	10.1016/j.vetmic.2013.03.021		Jeoung 2013			Exclude	Exclude for being a review, not mice, no EHM, no relevant outcome measures, or not in English			1
279	#279	Metabolomics-based biomarker analysis of dihydroxypropyl mercapturic acid isomers from 3-monochloropropane-1,2-diol and glycidol for evaluation of toxicokinetics in rats and daily internal exposure in humans	Jia, W.; Wu, D.; Chen, X.; Mao, L.; Miao, H.; Chen, D.; Ren, Y.; Zhang, Y.	3-Monochloropropane-1,2-diol (3-MCPD), glycidol, and their esters are some major sources of risk factors during food processing. Here we showed the biomarker analysis of 2,3-dihydroxypropyl mercapturic acid (DHPMA) isomers which derived from the metabolism of 3-MCPD, glycidol, and their esters in urine of rats and humans. Iso-DHPMA, a novel urinary metabolite, was discovered and detected in urine…	2019	2024-11-01	Talanta	204		329-336	31357301	10.1016/j.talanta.2019.06.009		Jia 2019			Exclude	Exclude for being a review, not mice, no EHM, no relevant outcome measures, or not in English			1
280	#280	Carbendazim has the potential to induce oxidative stress, apoptosis, immunotoxicity and endocrine disruption during zebrafish larvae development	Jiang, J.; Wu, S.; Wang, Y.; An, X.; Cai, L.; Zhao, X.; Wu, C.	Increasing evidence have suggested deleterious effects of carbendazim on reproduction, apoptosis, immunotoxicity and endocrine disruption in mice and rats, however, the developmental toxicity of carbendazim to aquatic organisms remains obscure. In the present study, we utilized zebrafish as an environmental monitoring model to characterize the effects of carbendazim on expression of genes related…	2015	Oct	Toxicol In Vitro	29	7	1473-81	26055223	10.1016/j.tiv.2015.06.003		Jiang 2015			Exclude	Exclude for being a review, not mice, no EHM, no relevant outcome measures, or not in English			1
281	#281	Reduced Graphene Oxide-Polypyrrole Aerogel-Based Coaxial Heterogeneous Microfiber Enables Ultrasensitive Pressure Monitoring of Living Organisms	Jiang, Q.; Ma, X.; Chai, Y.; Ma, H.; Tang, F.; Hua, K.; Chen, R.; Jin, Z.; Wang, X.; Ji, J.; Yang, X.; Li, R.; Lian, H.; Xue, M.	Pressure sensors for living organisms can monitor both the movement behavior of the organism and pressure changes of the organ, and they have vast perspectives for the health management information platform and disease diagnostics/treatment through the micropressure changes of organs. Although pressure sensors have been widely integrated with e-skin or other wearable systems for health monitoring…	2021	2024-02-03	ACS Appl Mater Interfaces	13	4	5425-5434	33496177	10.1021/acsami.0c19949		Jiang 2021			Exclude	Exclude for being a review, not mice, no EHM, no relevant outcome measures, or not in English			1
282	#282	Pathogenesis and Phylogenetic Analyses of Two Avian Influenza H7N1 Viruses Isolated from Wild Birds	Jin, H.; Wang, D.; Sun, J.; Cui, Y.; Chen, G.; Zhang, X.; Zhang, J.; Li, X.; Chai, H.; Gao, Y.; Li, Y.; Hua, Y.	The emergence of human infections with a novel H7N9 influenza strain has raised global concerns about a potential human pandemic. To further understand the character of other influenza viruses of the H7 subtype, we selected two H7N1 avian influenza viruses (AIVs) isolated from wild birds during routine surveillance in China: A/Baer's Pochard/Hunan/414/2010 (BP/HuN/414/10) (H7N1) and A/Common Poch…	2016		Front Microbiol	7		1066	27458455	10.3389/fmicb.2016.01066		Jin 2016			Exclude	Exclude for being a review, not mice, no EHM, no relevant outcome measures, or not in English			1
283	#283	A sensitive cytometric bead array for chlorpyrifos using magnetic microspheres	Jin, M. Q.; Luo, J. Y.; Dou, X. W.; Yang, M. H.; Fan, Z. W.	Chlorpyrifos is an organophosphorus pesticide widely used in agriculture and known to cause environmental pollution, as well as negatively impact human health. In this study, we reported a cytometric bead array (CBA) method to detect chlorpyrifos. Magnetic microspheres (Fe3O4@SiO2-COOH) were prepared and coupled with chlorpyrifos-BSA. Flow cytometry was then used to perform an indirect competitiv…	2020	Jul	Microchemical Journal	156			WOS:000543430700016	ARTN 104847_x000D_10.1016/j.microc.2020.104847		Jin 2020			Exclude	Exclude for being a review, not mice, no EHM, no relevant outcome measures, or not in English			1
284	#284	A simplified and miniaturized glucometer-based assay for the detection of beta-glucosidase activity	Jin, M. Y.; Zhang, T.; Yang, Y. S.; Ding, Y.; Li, J. S.; Zhong, G. R.	beta-Glucosidase activity assays constitute an important indicator for the early diagnosis of neonatal necrotizing enterocolitis and qualitative changes in medicinal plants. The drawbacks of the existing methods are high consumption of both time and reagents, complexity in operation, and requirement of expensive instruments and highly trained personnel. The present study provides a simplified, hi…	2019	Mar.	J Zhejiang Univ Sci B	20	3	264-272	30829013	10.1631/jzus.B1800416		Jin 2019			Exclude	Exclude for being a review, not mice, no EHM, no relevant outcome measures, or not in English			1
285	#285	The research animal and the significance of a health monitoring program	Jonas, A. M.	The criteria for the selection of stocks and strains of laboratory animals were discussed. These include metabolic and environmental factors as well as the presence or introduction of infectious agents. The investigator is now concerned with his experimental animals from conception to death, not just during an experiment. The basis of a health monitoring program to ascertain the health status of …	1976	Apr	Lab Anim Sci	26	2 Pt 2	339-44	818449			Jonas 1976			Include in FullText Review		Exclude	Exclude for no relevant outcomes	1
286	#286	Health Surveillance in the Mouse	Jonas, A. M.; Jacoby, R. O.		1979		Journal of the American Veterinary Medical Association	175	6	624-624	WOS:A1979HN01400198			Jonas 1979			Exclude	Exclude for being a review, not mice, no EHM, no relevant outcome measures, or not in English			1
287	#287	Excretion of three heavy metals in the shed skin of exposed corn snakes (Elaphe guttata)	Jones, D. E.; Holladay, S. D.	Three heavy metals of regional environmental concern-lead, cadmium, and mercury-are frequently evaluated as part of wildlife bioaccumulation and health monitoring studies. Shed skins of snakes may represent a useful, nonlethal biomarker tissue for such determinations. In the present study, these three heavy metals were injected into thawed mice that were fed to corn snakes (Elaphe guttata) such t…	2006	Jun	Ecotoxicol Environ Saf	64	2	221-5	16406579	10.1016/j.ecoenv.2005.03.018		Jones 2006			Exclude	Exclude for being a review, not mice, no EHM, no relevant outcome measures, or not in English			1
288	#288	Detection of the Emerging Picornavirus Senecavirus A in Pigs, Mice, and Houseflies	Joshi, L. R.; Mohr, K. A.; Clement, T.; Hain, K. S.; Myers, B.; Yaros, J.; Nelson, E. A.; Christopher-Hennings, J.; Gava, D.; Schaefer, R.; Caron, L.; Dee, S.; Diel, D. G.	Senecavirus A (SVA) is an emerging picornavirus that has been recently associated with an increased number of outbreaks of vesicular disease and neonatal mortality in swine. Many aspects of SVA infection biology and epidemiology remain unknown. Here, we present a diagnostic investigation conducted in swine herds affected by vesicular disease and increased neonatal mortality. Clinical and environm…	2016	Jun	J Clin Microbiol	54	6	1536-1545	27030489	10.1128/JCM.03390-15		Joshi 2016			Exclude	Exclude for being a review, not mice, no EHM, no relevant outcome measures, or not in English			1
289	#289	DRE-CALUX bioassay in comparison with HRGC/MS for measurement of toxic equivalence in environmental samples	Joung, K. E.; Chung, Y. H.; Sheen, Y. Y.	CALUX, Chemically Activated LUciferase gene eXpression bioassay, has proven valuable for screening for and assessing toxic equivalents of dioxin-like compounds, because it detects all AhR (arylhydrocarbon receptor) ligands in a variety of sample matrices. In this study, we tried to validate DRE (dioxin-response elements)-CALUX bioassay, which has been developed by cloning mouse cyp1a1 gene in fro…	2007	2024-01-01	Sci Total Environ	372	2024-02-03	657-67	17156822	10.1016/j.scitotenv.2006.10.036		Joung 2007			Exclude	Exclude for being a review, not mice, no EHM, no relevant outcome measures, or not in English			1
290	#290	Cyanobacterial xenobiotics as evaluated by a Caenorhabditis elegans neurotoxicity screening test	Ju, J.; Saul, N.; Kochan, C.; Putschew, A.; Pu, Y.; Yin, L.; Steinberg, C. E.	In fresh waters cyanobacterial blooms can produce a variety of toxins, such as microcystin variants (MCs) and anatoxin-a (ANA). ANA is a well-known neurotoxin, whereas MCs are hepatotoxic and, to a lesser degree, also neurotoxic. Neurotoxicity applies especially to invertebrates lacking livers. Current standardized neurotoxicity screening methods use rats or mice. However, in order to minimize ve…	2014	2024-04-25	Int J Environ Res Public Health	11	5	4589-606	24776722	10.3390/ijerph110504589		Ju 2014			Exclude	Exclude for being a review, not mice, no EHM, no relevant outcome measures, or not in English			1
291	#291	Benefit versus risk associated with the use of brominated flame retardants	Kacew, S.; Blais, M. S.; Hayes, A. W.; Droege, W.; Osimitz, T. G.	Flame retardants are widely used in electronic equipment, construction materials, and furniture to prevent fires from starting and to slow progression. Environmental monitoring studies show their presence in house dust, biomonitoring studies occasionally detect the chemicals in biological samples, and animal toxicology studies show high-dose effects. Yet laboratory studies and real-world fire sta…	2020	Aug	Current Opinion in Toxicology	22		19-24	WOS:000580614900005	10.1016/j.cotox.2020.05.003		Kacew 2020			Exclude	Exclude for being a review, not mice, no EHM, no relevant outcome measures, or not in English			1
292	#292	Microbiological monitoring in inbred mouse foundation stocks in Japan	Kagiyama, N.; Itoh, T.; Takakura, A.; Yoshimura, M.; Nomura, T.	Microbiological monitoring on 128 inbred mouse foundation stocks consisted of common 10 inbred strains and inbred strains originated from outbred dd mice was performed by cooperation of 24 organizations. A total of 881 mice were divided into 647 conventional animals from 95 colonies and 234 barrier-sustained animals from 33 colonies. Three viral, one mycoplasmal, 6 bacterial, one fungal and 3 par…	1987	Apr	Jikken Dobutsu	36	2	135-42	3111871	10.1538/expanim1978.36.2_135		Kagiyama 1987			Exclude	Exclude for being a review, not mice, no EHM, no relevant outcome measures, or not in English			1
293	#293	Studies on the development of an ELISA kit for microbiological monitoring. 2. Improvement of the prototype ELISA kit with special references to mouse hepatitis virus antigen	Kagiyama, N.; Takakura, A.; Terada, E.; Sakurai, Y.; Suzuki, H.	Improvement of the mouse hepatitis virus (MHV) antigen in a prototype ELISA kit was performed. Equivalent divalent antigens of MHV Nu-67 and S strains with a protein concentration of 10 micrograms/ml showed the best sensitivity and specificity for the detection of MHV and sialodacryoadenitis/Parker's rat coronavirus antibodies in mice and rats, respectively. An increase in the reliability of macr…	1990	Jan	Jikken Dobutsu	39	1	97-102	2154386	10.1538/expanim1978.39.1_97		Kagiyama 1990			Exclude	Exclude for being a review, not mice, no EHM, no relevant outcome measures, or not in English			1
294	#294	Studies on the development of an ELISA kit for microbiological monitoring. 1. Evaluation of the reliability of the prototype kit by field tests	Kagiyama, N.; Takakura, A.; Terada, E.; Sakurai, Y.; Suzuki, H.	The prototype of an ELISA kit using protein A as the second reaction reagent for mice and anti-rat IgG for rats was prepared for seromonitoring of the Sendai virus and mouse hepatitis virus (MHV)/sialodacryoadenitis virus (SDAV)/Parker's rat coronavirus (PCV) infections. The respective antigen strains and protein concentrations were Sendai virus MN strain, 2 micrograms/ml and MHV Nu-67 strain, 5 …	1990	Jan	Jikken Dobutsu	39	1	89-96	2154385	10.1538/expanim1978.39.1_89		Kagiyama 1990			Exclude	Duplicate			1
295	#295	Evaluation of Anthelmintic Resistance and Exhaust Air Dust PCR as a Diagnostic Tool in Mice Enzootically Infected with Aspiculuris tetraptera	Kapoor, P.; Hayes, Y.; Jarrell, L. T.; Bellinger, D. A.; Thomas, R. D.; Lawson, G. W.; Arkema, J. D.; Fletcher, C. A.; Nielsen, J. N.	The entry of infectious agents in rodent colonies occurs despite robust sentinel monitoring programs, strict quarantine measures, and stringent biosecurity practices. In light of several outbreaks with Aspiculuris tetraptera in our facilities, we investigated the presence of anthelmintic resistance and the use of exhaust air dust (EAD) PCR for early detection of A. tetraptera infection. To determ…	2017	May	Journal of the American Association for Laboratory Animal Science	56	3	273-289	WOS:000401684200006			Kapoor 2017			Include in FullText Review		Include		1
298	#298	Outbreak of Salmonella typhimurium infection traced to contaminated chocolate and caused by a strain lacking the 60-megadalton virulence plasmid	Kapperud, G.; Gustavsen, S.; Hellesnes, I.; Hansen, A. H.; Lassen, J.; Hirn, J.; Jahkola, M.; Montenegro, M. A.; Helmuth, R.	We describe an outbreak of Salmonella typhimurium infection, caused by contaminated chocolate produced by one Norwegian company, which occurred in Norway and Finland in 1987. A total of 349 bacteriologically verified cases were recorded in Norway, and 12 cases were recorded in Finland. There was a predominance of young children among the patients (median age, 6 years), many of whom developed acut…	1990	Dec	J Clin Microbiol	28	12	2597-601	2279988	10.1128/jcm.28.12.2597-2601.1990		Kapperud 1990			Exclude	Exclude for being a review, not mice, no EHM, no relevant outcome measures, or not in English			1
299	#299	Integral assessment of estrogenic potentials in sediment-associated samples: Part 2: Study of estrogen and anti-estrogen receptor-binding potentials of sediment-associated chemicals under different salinity conditions using the salinity-adapted enzyme-linked receptor assay	Kase, R.; Hansen, P. D.; Fischer, B.; Manz, W.; Heininger, P.; Reifferscheid, G.	BACKGROUND, AIM, AND SCOPE: The enzyme-linked receptor assay (ELRA) detects estrogenic and anti-estrogenic effects at the molecular level of receptor binding and is a useful tool for the integrative assessment of ecotoxicological potentials caused by hormonally active agents (HAA) and endocrine disrupting compounds (EDC). The main advantage of the ELRA is its high sample throughput and its robust…	2009	Jan	Environ Sci Pollut Res Int	16	1	54-64	19011916	10.1007/s11356-008-0060-x		Kase 2009			Exclude	Exclude for being a review, not mice, no EHM, no relevant outcome measures, or not in English			1
300	#300	Multidisciplinary approach to assess the toxicities of arsenic and barium in drinking water	Kato, M.; Ohgami, N.; Ohnuma, S.; Hashimoto, K.; Tazaki, A.; Xu, H.; Kondo-Ida, L.; Yuan, T.; Tsuchiyama, T.; He, T.; Kurniasari, F.; Gu, Y.; Chen, W.; Deng, Y.; Komuro, K.; Tong, K.; Yajima, I.	Well water could be a stable source of drinking water. Recently, the use of well water as drinking water has been encouraged in developing countries. However, many kinds of disorders caused by toxic elements in well drinking water have been reported. It is our urgent task to resolve the global issue of element-originating diseases. In this review article, our multidisciplinary approaches focusing…	2020	2024-05-27	Environ Health Prev Med	25	1	16	32460744	10.1186/s12199-020-00855-8		Kato 2020			Exclude	Exclude for being a review, not mice, no EHM, no relevant outcome measures, or not in English			1
301	#301	Cellular evaluation of the toxicity of combustion derived particulate matter: influence of particle grinding and washing on cellular response	Katterman, M. E.; Birchard, S.; Seraphin, S.; Riley, M. R.	There is increasing interest in continual monitoring of air for the presence of inhalation health hazards, such as particulate matter, produced through combustion of fossil fuels. Currently there are no means to rapidly evaluate the relative toxicity of materials or to reliably predict potential health impact due to the complexity of the composition, size, and physical properties of particulate m…	2007	Jan	Chemosphere	66	3	567-73	16824581	10.1016/j.chemosphere.2006.05.037		Katterman 2007			Exclude	Exclude for being a review, not mice, no EHM, no relevant outcome measures, or not in English			1
302	#302	Implanted biofuel cells operating in vivo - methods, applications and perspectives - feature article	Katz, E.; MacVittie, K.	This feature article is an overview of the recent research activity in the area of enzyme-based biofuel cells implanted and operating in vivo in living creatures (insects, mollusks, rats, rabbits, etc.). The electrical power extracted from these biological sources presents use for activating microelectronic devices for biomedical applications (e.g. pacemakers) or sensors/biosensors for environmen…	2013	Oct	Energy & Environmental Science	6	10	2791-2803	WOS:000325765100001	10.1039/c3ee42126k		Katz 2013			Exclude	Exclude for being a review, not mice, no EHM, no relevant outcome measures, or not in English			1
303	#303	Isolation of toxigenic Pasteurella multocida type D from pigs in a herd free from progressive atrophic rhinitis in Ireland	Kavanagh, N. T.	During routine health monitoring of an integrated, minimal-disease unit of 300 sows, 2 of 16 nasal swabs collected randomly from the herd in 1991 and examined by ELISA were positive for toxigenic P. multocida type D. Since the herd, which was established in 1990, and the herd of origin were both free of progressive atrophic rhinitis further investigations of the positive samples were made. Both i…	1994	2024-02-26	Vet Rec	134	9	218-9	8171810	10.1136/vr.134.9.218		Kavanagh 1994			Exclude	Exclude for being a review, not mice, no EHM, no relevant outcome measures, or not in English			1
304	#304	Summary of 17 chemicals evaluated by OECD TG229 using Japanese Medaka, Oryzias latipes in EXTEND 2016	Kawashima, Y.; Onishi, Y.; Tatarazako, N.; Yamamoto, H.; Koshio, M.; Oka, T.; Horie, Y.; Watanabe, H.; Nakamoto, T.; Yamamoto, J.; Ishikawa, H.; Sato, T.; Yamazaki, K.; Iguchi, T.	In June 2016, the Ministry of the Environment of Japan announced a program "EXTEND2016" on the implementation of testing and assessment for endocrine active chemicals, consisting of a two-tiered strategy. The aim of the Tier 1 screening and the Tier 2 testing is to identify the impacts on the endocrine system and to characterize the adverse effects to aquatic animals by endocrine disrupting chemi…	2021	2024-11-02	J Appl Toxicol				34725835	10.1002/jat.4255		Kawashima 2021			Exclude	Exclude for being a review, not mice, no EHM, no relevant outcome measures, or not in English			1
305	#305	Methodology for Establishing a Community-Wide Life Laboratory for Capturing Unobtrusive and Continuous Remote Activity and Health Data	Kaye, J.; Reynolds, C.; Bowman, M.; Sharma, N.; Riley, T.; Golonka, O.; Lee, J.; Quinn, C.; Beattie, Z.; Austin, J.; Seelye, A.; Wild, K.; Mattek, N.	An end-to-end suite of technologies has been established for the unobtrusive and continuous monitoring of health and activity changes occurring in the daily life of older adults over extended periods of time. The technology is aggregated into a system that incorporates the principles of being minimally obtrusive, while generating secure, privacy protected, continuous objective data in real-world …	2018	2024-07-27	J Vis Exp		137		30102277	10.3791/56942		Kaye 2018			Exclude	Exclude for being a review, not mice, no EHM, no relevant outcome measures, or not in English			1
306	#306	Thallium	Kazantzis, G.; Nordberg, G. F.; Fowler, B. A.; Nordberg, M.; Friberg, L. T.	After rapid, almost total, absorption from the gastrointestinal tract, soluble thallium compounds are widely distributed in the body, the highest concentration being accumulated initially in the kidneys. Excretion occurs through both urine and feces, the disappearance of thallium from the tissues following first-order kinetics. The biological half-time of Tl-204 in the rat has been calculated at …	2007		Handbook on the Toxicology of Metals, 3rd Edition			827-837	WOS:000311285300043	10.1016/b978-012369413-3/50096-3		Kazantzis 2007			Exclude	Exclude for being a review, not mice, no EHM, no relevant outcome measures, or not in English			1
307	#307	Development of Hydronephrosis Inbred Strain Mouse, ICR/Mlac-Hydro	Kengkoom, K.; Zaw, K. M.; Inpunkaew, R.; Angkhasirisap, W.; Thongsiri, P.; Ampawong, S.	Hydronephrosis was accidentally observed when autopsied the out bred ICR mice in routine health monitoring program. Previously, a low incidence of mild hydronephrosis was observed mostly in male mice and found only on the right kidney. Selective inbreeding of this mutant led us to the establishment of a colony of inbred hydronephrosis mice. After inbreeding for 20 generations, a surprisingly high…	2012		Journal of Animal and Veterinary Advances	11	12	2054-2058	WOS:000306475500016			Kengkoom 2012			Exclude	Exclude for being a review, not mice, no EHM, no relevant outcome measures, or not in English			1
308	#308	Characterization of isolates of Listeria monocytogenes from sludge using pulsed-field gel electrophoresis and virulence assays	Kerouanton, A.; Roche, S. M.; Marault, M.; Velge, P.; Pourcher, A. M.; Brisabois, A.; Federighi, M.; Garrec, N.	AIMS: To study the diversity and virulence of Listeria monocytogenes isolated from sludge. METHODS AND RESULTS: A total of 60 isolates of L. monocytogenes from sludge were characterized by serotyping, PFGE typing and using in vitro and in vivo virulence assays. The PFGE patterns were compared with those of food and human isolates to determine whether specific group clones are associated with envi…	2010	Apr	J Appl Microbiol	108	4	1380-8	19796096	10.1111/j.1365-2672.2009.04531.x		Kerouanton 2010			Exclude	Exclude for being a review, not mice, no EHM, no relevant outcome measures, or not in English			1
309	#309	Characterization of Aeromonas hydrophila strains of clinical, animal, and environmental origin expressing the O:34 antigen	Khashe, S.; Hill, W.; Janda, J. M.	A collection of Aeromonas strains of different origins were characterized for isolates expressing the O:34 somatic antigen. Of over 200 strains tested, approximately 14% belonged to serogroup O:34 with >85% of these strains identified as A. hydrophila regardless of source. A subset of 14 A. hydrophila O:34 strains were further analyzed for a number of structural and pathogenic features. Most O:34…	1996	Aug	Curr Microbiol	33	2	104-8	8662181	10.1007/s002849900083		Khashe 1996			Exclude	Exclude for being a review, not mice, no EHM, no relevant outcome measures, or not in English			1
310	#310	Neurobehavioral function and low-level exposure to brominated flame retardants in adolescents: a cross-sectional study	Kicinski, M.; Viaene, M. K.; Den Hond, E.; Schoeters, G.; Covaci, A.; Dirtu, A. C.; Nelen, V.; Bruckers, L.; Croes, K.; Sioen, I.; Baeyens, W.; Van Larebeke, N.; Nawrot, T. S.	BACKGROUND: Animal and in vitro studies demonstrated a neurotoxic potential of brominated flame retardants, a group of chemicals used in many household and commercial products to prevent fire. Although the first reports of detrimental neurobehavioral effects in rodents appeared more than ten years ago, human data are sparse. METHODS: As a part of a biomonitoring program for environmental health s…	2012	2024-11-14	Environ Health	11		86	23151181	10.1186/1476-069X-11-86		Kicinski 2012			Exclude	Exclude for being a review, not mice, no EHM, no relevant outcome measures, or not in English			1
311	#311	Eliminating murine norovirus, Helicobacter hepaticus, and intestinal protozoa by embryo transfer for an entire mouse barrier facility	Kim, H.; Bang, J.; Baek, S. H.; Park, J. H.	Pathogens can affect physiological and immunological reactions in immunocompromised animals and genetically engineered mice. Specifically, murine norovirus (MNV), Helicobacter, and intestinal protozoa are prevalent in rodent laboratory facilities worldwide. In this study, microbiological test results of the soiled bedding of sentinel mice showed the prevalence of MNV (50.9%, 28/55), Helicobacter …	2021	2024-08-30	Exp Anim				34456201	10.1538/expanim.21-0026		Kim 2021			Exclude	Exclude for being a review, not mice, no EHM, no relevant outcome measures, or not in English			1
312	#312	Possible implications of in vitro assay system for toxicity evaluation using DNA microarray	Kim, J. H.; Yeom, H. J.; Park, J. S.; Kim, J. S.; Kim, S. J.; Kang, K. S.; Hwang, S. Y.	Toxicological profiles obtained from DNA microarray experiments are becoming increasingly important in toxicity evaluations. Many research groups are carrying out toxicogenomic studies to develop toxicological expression profiles of exposure to chemicals that can be applied to human and environmental monitoring. Although a wide range of in vivo and in vitro systems are used to obtain toxicologica…	2007	2024-03-20	Biochip Journal	1	1	57-64	WOS:000258632200007			Kim 2007			Exclude	Exclude for being a review, not mice, no EHM, no relevant outcome measures, or not in English			1
313	#313	Occurrences of benzalkonium chloride in streams near a pharmaceutical manufacturing complex in Korea and associated ecological risk	Kim, S.; Ji, K.; Shin, H.; Park, S.; Kho, Y.; Park, K.; Kim, K.; Choi, K.	Benzalkonium chloride (BKC) is a commonly used preservative in personal care products and pharmaceutical preparations. However, its ecological risks are not well understood because of lack of monitoring data and ecotoxicological information. In the present study, occurrence of BKC was investigated in the waters near a pharmaceutical manufacturing complex of South Korea and its acute and chronic e…	2020	Oct	Chemosphere	256		127084	32460158	10.1016/j.chemosphere.2020.127084		Kim 2020			Exclude	Exclude for being a review, not mice, no EHM, no relevant outcome measures, or not in English			1
314	#314	Microbiological survey of Korean mouse facilities from 2014 to 2019	Kim, S. W.; Shin, H. J.; Park, S. H.; Lee, T. C.; Lee, H. J.; Moon, O. S.; Nam, K. H.; Yoon, W. K.; Kim, H. C.; Kwon, H. J.; Won, Y. S.	We surveyed mouse microbiological contamination rates by testing rates for common contaminants using serological, culture, and parasitological methods. A total of 21,292 experimentally housed mice from 206 animal facilities, including hospitals, universities, companies, and research institutes, were tested over a 6-year period from 2014 to 2019. The most commonly found contaminants were various s…	2021	2024-10-28	Exp Anim				34707028	10.1538/expanim.21-0083		Kim 2021			Exclude	Duplicate			1
315	#315	Mast-cell rich perivascular dermatitis accompanying the ulcerative lesions resulting from infection of Staphylococcus aureus in C57BL/6 mice	Kimura, T.	The purpose of this study was to investigate the health status of mice and rats in our laboratory animal facilities. In addition, the author encountered sporadic cases of the ulcerative skin lesions, and then the dermatological lesions were evaluated for their macroscopic and microscopic changes. Health monitoring of specific pathogen free (SPF) and conventional animals (mice and rats) was accomp…	2012		HVM Bioflux	4	2	63-67				Kimura 2012			Exclude	Exclude for being a review, not mice, no EHM, no relevant outcome measures, or not in English			1
316	#316	Screening-level risk assessment for styrene-acrylonitrile (SAN) trimer detected in soil and groundwater	Kirman, C. R.; Gargas, M. L.; Collins, J. J.; Rowlands, J. C.	A screening-level risk assessment was conducted for styrene-acrylonitrile (SAN) Trimer detected at the Reich Farm Superfund site in Toms River, NJ. Consistent with a screening-level approach, on-site and off-site exposure scenarios were evaluated using assumptions that are expected to overestimate actual exposures and hazards at the site. Environmental sampling data collected for soil and groundw…	2012		J Toxicol Environ Health A	75	21	1280-97	23030654	10.1080/15287394.2012.709441		Kirman 2012			Exclude	Exclude for being a review, not mice, no EHM, no relevant outcome measures, or not in English			1
317	#317	Transglutaminase-mediated in situ hybridization (TransISH) system: a new methodology for simplified mRNA detection	Kitaoka, M.; Mitsumori, M.; Hayashi, K.; Hiraishi, Y.; Yoshinaga, H.; Nakano, K.; Miyawaki, K.; Noji, S.; Goto, M.; Kamiya, N.	Detection and localization of specific DNA or RNA sequences in cells and tissues are of great importance for biological research, diagnosis, and environmental monitoring. However, the most common procedure for in situ hybridization employs laborious immunostaining techniques. In the present study, we report proof-of-concept for a new RNA-enzyme conjugated probe for the detection of mRNA on tissue…	2012	2024-07-17	Anal Chem	84	14	5885-91	22746100	10.1021/ac2034198		Kitaoka 2012			Exclude	Exclude for being a review, not mice, no EHM, no relevant outcome measures, or not in English			1
318	#318	Prevalence and predictors of residential health hazards: a pilot study	Klitzman, S.; Caravanos, J.; Deitcher, D.; Rothenberg, L.; Belanoff, C.; Kramer, R.; Cohen, L.	This article reports the results of a pilot study designed to ascertain the prevalence of lead-based paint (LBP), vermin, mold, and safety conditions and hazards and to validate observations and self-reports against environmental sampling data. Data are based on a convenience sample of 70 dwellings in a low-income, urban neighborhood in Brooklyn, New York. The vast majority of residences (96%) co…	2005	Jun	J Occup Environ Hyg	2	6	293-301	16020089	10.1080/15459620590958741		Klitzman 2005			Exclude	Exclude for being a review, not mice, no EHM, no relevant outcome measures, or not in English			1
319	#319	Carcinogenicity of 2,3,7,8-tetrachlorodibenzo-p-dioxin in experimental models	Knerr, S.; Schrenk, D.	The contaminant 2,3,7,8-tetrachlorodibenzo-p-dioxin (TCDD) is a prototype compound of a whole class of halogenated aromatic hydrocarbons termed 'dioxinlike' contaminants present in food, human tissue, mothers milk, and environmental samples. Among the various adverse effects caused by TCDD in animal experiments, its carcinogenic effects caused particular concern. In rodents, long-term TCDD treatm…	2006	Oct	Mol Nutr Food Res	50	10	897-907	16977593	10.1002/mnfr.200600006		Knerr 2006			Exclude	Exclude for being a review, not mice, no EHM, no relevant outcome measures, or not in English			1
320	#320	Lung macrophage uptake of unopsonized environmental particulates. Role of scavenger-type receptors	Kobzik, L.	The receptors responsible for avid alveolar macrophage (AM) phagocytosis of unopsonized environmental particulates have not been well defined. This study used flow cytometry to quantitate the effects of a panel of soluble ligands for macrophage adhesion receptors on AM binding of unopsonized environmental dusts (titanium dioxide, TiO2; iron oxide, Fe2O3; alpha-quartz, SiO2; diesel engine exhaust …	1995	2024-07-01	J Immunol	155	1	367-76	7541421			Kobzik 1995			Exclude	Exclude for being a review, not mice, no EHM, no relevant outcome measures, or not in English			1
321	#321	Recording electric potentials from single adherent cells with 3D microelectrode arrays after local electroporation	Koester, P. J.; Tautorat, C.; Beikirch, H.; Gimsa, J.; Baumann, W.	This short communication reports on the innovative method of the local micro-invasive needle electroporation (LOMINE) of single adherent cells. The investigation of cellular reactions in living cell cultures represents a fundamental method, e.g. for drug development and environmental monitoring. Existing classical methods for intracellular measurements using, e.g. patch clamp techniques are time-…	2010	2024-12-15	Biosens Bioelectron	26	4	1731-5	20800467	10.1016/j.bios.2010.08.003		Koester 2010			Exclude	Exclude for being a review, not mice, no EHM, no relevant outcome measures, or not in English			1
322	#322	Initial velocities in situ of G6PDH and PGDH and expression of proliferating cell nuclear antigen (PCNA): sensitive diagnostic markers of environmentally induced hepatocellular carcinogenesis in a marine flatfish (Platichthys flesus L)	Kohler, A.; Van Noorden, C. J. F.	Flounder (Platichthys flesus L.) were sampled in areas of relatively low contamination, in the open sea, and in a region at the mouth of the highly contaminated river Elbe (Germany). Prognostic and diagnostic values of the in situ reaction velocities of glucose 6-phosphate dehydrogenase (G6PDH) and phosphogluconate dehydrogenase (PGDH) inside and outside altered hepatocellular foci and carcinomas…	1998	Jan	Aquatic Toxicology	40	2024-02-03	233-252	WOS:000072087600009	Doi 10.1016/S0166-445x(97)00050-7		Kohler 1998			Exclude	Exclude for being a review, not mice, no EHM, no relevant outcome measures, or not in English			1
323	#323	Biological Responses of Antiprogestins in Mammary Gland, Uterus and Seminal Vesicles of Prepubertal Intact and Adult Gonadectomized Mice	K√∂hlerov√°, E.; Kotanov√°, J.; ≈†karda, J.	This study was conducted to test and compare the antiproliferative and proliferative activities of 3 antiprogestins in 4 separate mouse model systems (prepubertal intact females, adult ovariectomized (OVX) females, prepubertal intact males and adult castrated males). In prepubertal intact males and females and adult castrated males, the norethindrone acetate (NA; a synthetic steroid exhibiting pr…	2006		Acta Veterinaria Brno	75	3	319-328		10.2754/avb200675030319		K√∂hlerov√° 2006			Exclude	Exclude for being a review, not mice, no EHM, no relevant outcome measures, or not in English			1
324	#324	Bioindication of air and soil environmental samples using Ames test	Ko≈Çwzan, B.; Piekarska, K.; Karpi≈Ñska-Smulikowska, J.	The mutagenicity of air and soil samples by the Salmonella plate incorporation assay was investigated. The air fraction was collected on glass filters at three sites in the town of Wroc≈Çaw, Poland. Hydrocarbon fractions were extracted with acetone and evaporated. The other subjects of the study were soil contaminated with petroleum products before and after remediation. The soil sample was prepa…	2005		Pestycydy		No.1/2	25-34				Ko≈Çwzan 2005			Exclude	Exclude for being a review, not mice, no EHM, no relevant outcome measures, or not in English			1
325	#325	Comparison of CYP1A1 induction and genotoxicity in vitro as indicators of potentially harmful effects of environmental samples	Kopponen, P.; Torronen, R.; Maki-Paakkanen, J.; von Wright, A.; Karenlampi, S.	Cytochrome P450IA1 (CYP1A1) induction of Hepa-1 mouse and H4IIE rat hepatoma cell lines was compared using selected environmental samples. The results were in agreement for both cell lines: no induction was observed for the fly ash extract from peat combustion, an intermediate induction was found for the fly ash extract from biosludge combustion, and a strong induction was detected for natural pe…	1994	Mar	Arch Toxicol	68	3	167-73	8024463	10.1007/s002040050050		Kopponen 1994			Exclude	Exclude for being a review, not mice, no EHM, no relevant outcome measures, or not in English			1
326	#326	Detection of Murine Astrovirus and Myocoptes musculinus in individually ventilated caging systems: Investigations to expose suitable detection methods for routine hygienic monitoring	Korner, C.; Miller, M.; Brielmeier, M.	Murine Astrovirus is one of the most prevalent viral agents in laboratory rodent facilities worldwide, but its influence on biomedical research results is poorly examined. Due to possible influence on research results and high seroprevalence rates in mice, it appears useful to include this virus into routine health monitoring programs. In order to establish exhaust air particle PCR as a reliable …	2019		PLoS ONE	14	8	e0221118	31408494	10.1371/journal.pone.0221118		Korner 2019			Include in FullText Review		Include		1
327	#327	Comparative genotoxicity testing of rhine river sediment extracts using the comet assay with permanent fish cell lines (rtg-2 and rtl-w1) and the ames test*	Kosmehl, Thomas; Krebs, Falk; Manz, Werner; Erdinger, Lothar; Braunbeck, Thomas; Hollert, Henner	Improved quality of surface waters and sediments requires advanced strategies for ecotoxicological assessment. Whilst at least in Germany assessment strategies on the basis of chemical analysis and acute toxicity data dominated the last decades, the development of more specific biological endpoints and biomarkers in ecotoxicology is required to arrive at a good ecological potential and good chemi…	2004		Journal of Soils and Sediments	4	2	84-94		10.1007/bf02991050		Kosmehl 2004			Exclude	Exclude for being a review, not mice, no EHM, no relevant outcome measures, or not in English			1
328	#328	Outbreak: detection and investigation	Koszdin, K. L.; DiGiacomo, R. F.	With the increased movement of rodents between institutions of various pathogen status, the risk of introducing unwanted agents into a facility is high. This situation is in direct conflict with the increasing demand for "clean" rodents for use in biomedical research. If an institution is to have any hope of attaining specific-pathogen-free status, a rational surveillance program should be in pla…	2002	May	Contemp Top Lab Anim Sci	41	3	18-27	12051656			Koszdin 2002			Exclude	Exclude for being a review, not mice, no EHM, no relevant outcome measures, or not in English			1
329	#329	Enzyme-linked immunosorbent assays for the sensitive analysis of 2,4-dinitroaniline and 2,6-dinitroaniline in water and soil	Kramer, P. M.; Forster, S.; Kremmer, E.	The development and characterization of one rat monoclonal antibody (mAb) for 2,4-dinitroaniline and of two rat mAbs for 2,6-dinitroaniline are described. With the immunization of rats with 2,4,6-trinitrophenyl-glycylglycine-keyhole limpet hemocyanine (KLH) conjugate one mAb (PK 5H6) has been developed and formatted into a competitive enzyme-linked immunosorbent assay (ELISA). This assay no. 1 is…	2008	Jul	Anal Bioanal Chem	391	5	1821-35	18504561	10.1007/s00216-008-2146-1		Kramer 2008			Exclude	Exclude for being a review, not mice, no EHM, no relevant outcome measures, or not in English			1
330	#330	Residual voltage as an ad-hoc indicator of electrode damage in biphasic electrical stimulation	Krishnan, A.; Forssell, M.; Du, Z.; Cui, X. T.; Fedder, G. K.; Kelly, S. K.	Objective.We derive and demonstrate how residual voltage (RV) from a biphasic electrical stimulation pulse can be used to recognize degradation at the electrode-tissue interface.Approach.Using a first order model of the electrode-tissue interface and a rectangular biphasic stimulation current waveform, we derive the equations for RV as well as RV growth over several stimulation pulses. To demonst…	2021	2024-08-12	J Neural Eng	18	4		34400592	10.1088/1741-2552/ac028a		Krishnan 2021			Exclude	Exclude for being a review, not mice, no EHM, no relevant outcome measures, or not in English			1
331	#331	Comet assay in neural cells as a tool to monitor DNA damage induced by chemical or physical factors relevant to environmental and occupational exposure	Kruszewski, M.; Sikorska, K.; Meczynska-Wielgosz, S.; Grzelak, A.; Sramkova, M.; Gabelova, A.; Kapka-Skrzypczak, L.	Biomonitoring of the effects of environmental and occupational exposure relevant chemical or physical factors on central nervous system is difficult due to the problems with sampling of biological material. Thus, surrogate systems allowing for the estimation of effect intensity are necessary to evaluate a potential risk of exposure. Cancerous neural cells in culture seem to be a reliable trustwor…	2019	Sep	Mutat Res Genet Toxicol Environ Mutagen	845		402990	31561896	10.1016/j.mrgentox.2018.11.014		Kruszewski 2019			Exclude	Exclude for being a review, not mice, no EHM, no relevant outcome measures, or not in English			1
332	#332	Validation of a simple resazurin-based promastigote assay for the routine monitoring of miltefosine susceptibility in clinical isolates of Leishmania donovani	Kulshrestha, A.; Bhandari, V.; Mukhopadhyay, R.; Ramesh, V.; Sundar, S.; Maes, L.; Dujardin, J. C.; Roy, S.; Salotra, P.	Simple, cost-effective approach for routine surveillance of parasite susceptibility to antileishmanial drug miltefosine (MIL) is highly desirable for controlling emergence of drug resistance in visceral leishmaniasis (VL). We validated a simple resazurin-based fluorimetric assay using promastigotes to track natural MIL tolerance in Leishmania donovani parasites from VL cases (n = 17) against stan…	2013	Feb	Parasitol Res	112	2	825-8	23239091	10.1007/s00436-012-3212-3		Kulshrestha 2013			Exclude	Exclude for being a review, not mice, no EHM, no relevant outcome measures, or not in English			1
333	#333	Enrichment-ELISA for detection of Salmonella typhi from food and water samples	Kumar, S.; Balakrishna, K.; Batra, H. V.	OBJECTIVE: Development of monoclonal antibody based sandwich enzyme linked immunosorbant assay (sELISA) for rapid detection of Salmonella enterica serovar typhi (S. typhi) from food and water samples and optimization of enrichment procedures for use with the developed sELISA to increase the detection sensitivity of the assay. METHODS: Spleen cells from BALB/c mice immunized with flagellin (H=d) a…	2008	Apr	Biomed Environ Sci	21	2	137-43	18548853	10.1016/S0895-3988(08)60019-7		Kumar 2008			Exclude	Exclude for being a review, not mice, no EHM, no relevant outcome measures, or not in English			1
334	#334	Glyphosate-rich air samples induce IL-33, TSLP and generate IL-13 dependent airway inflammation	Kumar, S.; Khodoun, M.; Kettleson, E. M.; McKnight, C.; Reponen, T.; Grinshpun, S. A.; Adhikari, A.	Several low weight molecules have often been implicated in the induction of occupational asthma. Glyphosate, a small molecule herbicide, is widely used in the world. There is a controversy regarding a role of glyphosate in developing asthma and rhinitis among farmers, the mechanism of which is unexplored. The aim of this study was to explore the mechanisms of glyphosate induced pulmonary patholog…	2014	2024-11-05	Toxicology	325		42-51	25172162	10.1016/j.tox.2014.08.008		Kumar 2014			Exclude	Exclude for being a review, not mice, no EHM, no relevant outcome measures, or not in English			1
335	#335	Development of ELISA using recombinant antigens for specific detection of mouse parvovirus infection	Kunita, S.; Chaya, M.; Hagiwara, K.; Ishida, T.; Takakura, A.; Sugimoto, T.; Iseki, H.; Fuke, K.; Sugiyama, F.; Yagami, K.	Nucleotide sequences of mouse parvovirus (MPV) isolate, named MPV/UT, and mouse minute virus (MMV) were analyzed and used for expressing recombinant proteins in E. coli. ELISA tests using recombinant major capsid protein (rVP2) and recombinant major non-structural protein (rNS1) as antigens were developed and their performance in serologic detection of rodent parvovirus infection was assessed. MP…	2006	Apr	Exp Anim	55	2	117-24	16651694	10.1538/expanim.55.117		Kunita 2006			Exclude	Exclude for being a review, not mice, no EHM, no relevant outcome measures, or not in English			1
336	#336	Exposure to solvents in a synthetic leather manufacturing plant	Kuo, H. W.; Huang, Y. S.; Lo, J. C.; Cheng, T. J.; Wu, M. J.	The objective of this study was to evaluate the exposure of synthetic leather workers to dimethylformamide (DMF), epichlorohydrin (ECH) and toluene, in a manufacturing plant. The correlation between biological and environmental monitoring for DMF was also investigated. Environmental monitoring of the three solvents included personal and area sampling based on time of day (morning and afternoon). …	2000	May	Int Arch Occup Environ Health	73	4	275-80	10877034	10.1007/s004200050428		Kuo 2000			Exclude	Exclude for being a review, not mice, no EHM, no relevant outcome measures, or not in English			1
337	#337	Genetic and microbiologic monitoring of inbred and congenic mouse strains maintained at the Institute of Immunology and Experimental Therapy, Wroc≈Çaw - report on 1988 and 1989 testing	Ku≈õnierczyk, P.; Czarny, A.; StrzƒÖda≈Ça, L.; Mulczyk, M.; Leszczy≈Ñska-Czech, J.; Zio≈Ço, E.; Miodo≈Ñska, J.; Radzikowski, C.	16 inbred and congenic strains were tested. Serological typing of the T-cell markers Ly-1, Ly-2 and TL on thymocytes showed that the strains were genetically homogeneous, and that the allele distribution pattern was similar to that in the strains of origin. The microbial flora of the animals was similar in spring and summer.	1990		Zwierzeta Laboratoryjne	27	1	53-62				Ku≈õnierczyk 1990			Exclude	Exclude for being a review, not mice, no EHM, no relevant outcome measures, or not in English			1
338	#338	Particulate matter in animal rooms housing mice in microisolation caging	Langham, G. L.; Hoyt, R. F.; Johnson, T. E.	Reactions to allergens created by laboratory animals are among the most frequently encountered occupational illnesses associated with research animals. Personnel are exposed to these allergens through airborne particulate matter. Although the use of microisolation caging systems can reduce particulate matter concentrations in rooms housing mice, the operating parameters of ventilated caging syste…	2006	Nov	J Am Assoc Lab Anim Sci	45	6	44-8	17089991			Langham 2006			Exclude	Exclude for being a review, not mice, no EHM, no relevant outcome measures, or not in English			1
339	#339	Toxins on the Half Shell - Shellfish Monitoring Along the California Coast	Langlois, G. W.; Danielson, R. E.; Perera, S. K.; Pickering, M. V.	California's bivalve shellfish may periodically contain neurotoxins that cause paralytic shellfish poisoning. These toxins are produced by a common member of the phytoplankton community, a dinoflagellate called Alexandrium catenella. Blooms of this organism are unpredictable and swift, and the resultant toxins in filter-feeding shellfish often reach lethal levels. The California Department of Hea…	1991	Dec	Lc Gc-Magazine of Separation Science	9	12	838-&	WOS:A1991GR96700004			Langlois 1991			Exclude	Exclude for being a review, not mice, no EHM, no relevant outcome measures, or not in English			1
340	#340	The role of roof rats ( Rattus rattus) in the spread of Salmonella Enteritidis and S. Infantis contamination in layer farms in eastern Japan	Lapuz, R.; Tani, H.; Sasai, K.; Shirota, K.; Katoh, H.; Baba, E.	The prevalence of Salmonella in four layer farms in eastern Japan was investigated between 2004 and 2006 to determine the role of roof rats (Rattus rattus) in the epizootology of Salmonella enterica subsp. enterica serovar Enteritidis (S. Enteritidis). Persistent S. Enteritidis and S. Infantis contamination of the environment and pooled egg samples were detected in three out of four layer farms. …	2008	Sep	Epidemiol Infect	136	9	1235-43	17988423	10.1017/S095026880700948X		Lapuz 2008			Exclude	Exclude for being a review, not mice, no EHM, no relevant outcome measures, or not in English			1
341	#341	Occupational dermal exposure to nanoparticles and nano-enabled products: Part I-Factors affecting skin absorption	Larese Filon, F.; Bello, D.; Cherrie, J. W.; Sleeuwenhoek, A.; Spaan, S.; Brouwer, D. H.	The paper reviews and critically assesses the evidence on the relevance of various skin uptake pathways for engineered nanoparticles, nano-objects, their agglomerates and aggregates (NOAA). It focuses especially in occupational settings, in the context of nanotoxicology, risk assessment, occupational medicine, medical/epidemiological surveillance efforts, and the development of relevant exposure …	2016	Aug	Int J Hyg Environ Health	219	6	536-44	27289581	10.1016/j.ijheh.2016.05.009		LareseFilon 2016			Exclude	Exclude for being a review, not mice, no EHM, no relevant outcome measures, or not in English			1
342	#342	An assessment of laboratory mouse welfare in UK animal units	Leach, M. C.; Main, D. C. J.	The welfare of conventional stock laboratory mice has been assessed in 46 UK animal units using an expert-defined welfare assessment protocol containing 119 measures of mouse welfare. These were recorded using a questionnaire and observations made during a one-day visit to each unit. The standard of mouse welfare was considered to be good with widespread use of substrate and nesting material and …	2008	May	Animal Welfare	17	2	171-187	WOS:000255082100009			Leach 2008	Caroline Clement (2021-12-01 06:49:43)(Screen): Could potentially give health monitoring information;		Exclude	Exclude for being a review, not mice, no EHM, no relevant outcome measures, or not in English			1
343	#343	False-positive results after environmental pinworm PCR testing due to Rhabditid nematodes in Corncob bedding	Leblanc, M.; Berry, K.; Graciano, S.; Becker, B.; Reuter, J. D.	Modern rodent colonies are housed in individually ventilated cages to protect the animals from contamination with adventitious pathogens. Standard health monitoring through soiled-bedding sentinels does not always detect infections, especially in the context of low pathogen prevalence. Recently proposed alternatives include analyzing environmental samples from the cages or rack exhaust by PCR to …	2014	Nov	J Am Assoc Lab Anim Sci	53	6	717-24	25650980			Leblanc 2014			Include in FullText Review		Include		1
344	#344	Phylogeographic diversity and hybrid zone of Hantaan orthohantavirus collected in Gangwon Province, Republic of Korea	Lee, G. Y.; Kim, W. K.; Park, K.; Lee, S. H.; Hwang, J.; No, J. S.; Cho, S.; Lee, D.; Song, D. H.; Gu, S. H.; Park, M. S.; Jeong, S. T.; Kim, Y. S.; Song, J. W.	BACKGROUND: Hantaan orthohantavirus (Hantaan virus, HTNV), harbored by Apodemus agrarius (the striped field mouse), causes hemorrhagic fever with renal syndrome (HFRS) in humans. Viral genome-based surveillance at new expansion sites to identify HFRS risks plays a critical role in tracking the infection source of orthohantavirus outbreak. In the Republic of Korea (ROK), most studies demonstrated …	2020	Oct	PLoS Negl Trop Dis	14	10	e0008714	33035222	10.1371/journal.pntd.0008714		Lee 2020			Exclude	Exclude for being a review, not mice, no EHM, no relevant outcome measures, or not in English			1
345	#345	Enzymatic and microbial transformation assays for the evaluation of the environmental fate of diclofenac and its metabolites	Lee, H. J.; Lee, E.; Yoon, S. H.; Chang, H. R.; Kim, K.; Kwon, J. H.	Diclofenac has been of environmental concern due to the potential harmful effects on non-target organisms at environmentally relevant concentrations. In this study, we evaluated the transformation kinetics of diclofenac and its two major metabolites in two laboratory-scale experiments: the transformation of diclofenac in the presence of rat liver S9 fraction with co-factors, and the transformatio…	2012	May	Chemosphere	87	8	969-74	22401746	10.1016/j.chemosphere.2012.02.018		Lee 2012			Exclude	Exclude for being a review, not mice, no EHM, no relevant outcome measures, or not in English			1
346	#346	Vibrio vulnificus bacteriophage SSP002 as a possible biocontrol agent	Lee, H. S.; Choi, S.; Shin, H.; Lee, J. H.; Choi, S. H.	A novel Vibrio vulnificus-infecting bacteriophage, SSP002, belonging to the Siphoviridae family, was isolated from the coastal area of the Yellow Sea of South Korea. Host range analysis revealed that the growth inhibition of phage SSP002 is relatively specific to V. vulnificus strains from both clinical and environmental samples. In addition, a one-step growth curve analysis and a bacteriophage s…	2014	Jan	Appl Environ Microbiol	80	2	515-24	24212569	10.1128/AEM.02675-13		Lee 2014			Exclude	Exclude for being a review, not mice, no EHM, no relevant outcome measures, or not in English			1
347	#347	A health surveillance case study on workers who manufacture silver nanomaterials	Lee, J. H.; Mun, J.; Park, J. D.; Yu, I. J.	The levels of exposure and internal doses of nanomaterials are becoming more and more important for estimating the health effects resulting from exposure to nanomaterials. Health surveillance can be used as an indicator of whether exposure is occurring, rather than in determining if levels of exposure are safe. We have conducted a health surveillance study in a workplace which manufactures silver…	2012	Sep	Nanotoxicology	6	6	667-9	21777050	10.3109/17435390.2011.600840		Lee 2012			Exclude	Exclude for being a review, not mice, no EHM, no relevant outcome measures, or not in English			1
348	#348	Health surveillance study of workers who manufacture multi-walled carbon nanotubes	Lee, J. S.; Choi, Y. C.; Shin, J. H.; Lee, J. H.; Lee, Y.; Park, S. Y.; Baek, J. E.; Park, J. D.; Ahn, K.; Yu, I. J.	While many in vivo and in vitro toxicology studies of multi-walled carbon nanotubes (MWCNTs) have already indicated that exposure to MWCNTs can potentially induce health effects in humans, the actual health effects of MWCNTs among exposed workers are not yet known. Moreover, the levels of exposure and internal doses of MWCNTs are becoming more and more important for estimating the health effects …	2015		Nanotoxicology	9	6	802-11	25395166	10.3109/17435390.2014.978404		Lee 2015			Exclude	Exclude for being a review, not mice, no EHM, no relevant outcome measures, or not in English			1
349	#349	An evaluation of primers amplifying DNA targets for the detection of Cryptosporidium spp. using C. parvum HNJ-1 Japanese isolate in water samples	Leetz, A. S.; Sotiriadou, I.; Ongerth, J.; Karanis, P.	The performance of polymerase chain reaction (PCR) procedures for the detection of Cryptosporidium parvum HNJ-1 strain (genotype II) oocysts purified from mice using published protocols was evaluated. Oocysts were concentrated from fecal samples of infected severe combined immunodeficiency (SCID) mice by sucrose flotation and were then purified by immunomagnetic separation method. The genotype of…	2007	Sep	Parasitol Res	101	4	951-62	17514380	10.1007/s00436-007-0567-y		Leetz 2007			Exclude	Exclude for being a review, not mice, no EHM, no relevant outcome measures, or not in English			1
350	#350	Increasing the translation of mouse models of MERS coronavirus pathogenesis through kinetic hematological analysis	Leist, S. R.; Jensen, K. L.; Baric, R. S.; Sheahan, T. P.	Newly emerging viral pathogens pose a constant and unpredictable threat to human and animal health. Coronaviruses (CoVs) have a penchant for sudden emergence, as evidenced by severe acute respiratory syndrome coronavirus (SARS-CoV), Middle East respiratory syndrome CoV (MERS-CoV) and most recently, swine acute diarrhea syndrome coronavirus (SADS-CoV). Small animal models of emerging viral pathoge…	2019		PLoS ONE	14	7	e0220126	31339932	10.1371/journal.pone.0220126		Leist 2019			Exclude	Exclude for being a review, not mice, no EHM, no relevant outcome measures, or not in English			1
351	#351	The ionic liquid 1-octyl-3-methylimidazolium (M8OI) is an activator of the human estrogen receptor alpha	Leitch, A. C.; Lakey, A. F.; Hotham, W. E.; Agius, L.; Kass, G. E. N.; Blain, P. G.; Wright, M. C.	Recent environmental sampling around a landfill site in the UK demonstrated that unidentified xenoestrogens were present at higher levels than control sites; that these xenoestrogens were capable of super-activating (resisting ligand-dependent antagonism) the murine variant 2ERbeta and that the ionic liquid 1-octyl-3-methylimidazolium chloride (M8OI) was present in some samples. To determine whet…	2018	2024-09-10	Biochem Biophys Res Commun	503	3	2167-2172	30086880	10.1016/j.bbrc.2018.08.008		Leitch 2018			Exclude	Exclude for being a review, not mice, no EHM, no relevant outcome measures, or not in English			1
352	#352	Can serum cytokine profile discriminate irritant-induced and allergen-induced symptoms? A cross-sectional study in workers mostly exposed to laboratory animals	Lemaire, M.; Oppliger, A.; Hotz, P.; Renauld, J. C.; Braun, J.; Maggi, M.; Barresi, F.; Schmid-Grendelmeier, P.; Huaux, F.; Dressel, H.	BACKGROUND: In workers exposed mostly to laboratory animals (LA), symptoms may be due to irritants or allergens. Correct aetiological diagnosis is important for health surveillance. OBJECTIVES: This study aims to test whether work-related (WR) allergen-induced symptoms are associated with a cytokine profile distinct from that due to irritants. METHODS: In a cross-sectional study (n=114), WR respi…	2017	Aug	Occup Environ Med	74	8	592-600	28416643	10.1136/oemed-2016-104137		Lemaire 2017			Exclude	Exclude for being a review, not mice, no EHM, no relevant outcome measures, or not in English			1
353	#353	Development and characterization of mouse monoclonal antibodies targeting to distinct epitopes of Zika virus envelope protein for specific detection of Zika virus	Li, C. J.; Huang, P. H.; Chen, H. W.; Chang, S. C.	The recent Zika virus (ZIKV) epidemic poses a serious threat to global health due to its association with microcephaly and congenital diseases in newborns and neurological complications and Guillain-Barre syndrome in adults. However, the majority of people infected with ZIKV do not develop symptoms. The platforms aimed to specifically diagnose ZIKV infection are needed for patient care and public…	2021	Jun	Appl Microbiol Biotechnol	105	11	4663-4673	34043078	10.1007/s00253-021-11364-1		Li 2021			Exclude	Exclude for being a review, not mice, no EHM, no relevant outcome measures, or not in English			1
354	#354	Quantification of urinary N-acetyl-S- (propionamide)cysteine using an on-line clean-up system coupled with liquid chromatography/tandem mass spectrometry	Li, C. M.; Hu, C. W.; Wu, K. Y.	Acrylamide has been reported to be present in high-temperature processed foods and normal processed food intake could lead to significant acrylamide exposure. Acrylamide in vivo can be conjugated with glutathione in the presence of glutathione transferase. This conjugation product is further metabolized and excreted as N-acetyl-S-(propionamide)cysteine (NASPC) in the urine. NASPC could be conside…	2005	Apr	J Mass Spectrom	40	4	511-5	15712353	10.1002/jms.823		Li 2005			Exclude	Exclude for being a review, not mice, no EHM, no relevant outcome measures, or not in English			1
355	#355	A survey of Prototheca bovis infection in dairy farms of the Hubei province, China	Li, J.; Chen, X.; Jin, E.; Wang, G.; Wu, L.; Shao, Z.; Wan, P.; Hu, C.; Li, J.; Chen, J.; Ding, M.	Bovine mastitis, caused by Prototheca bovis, has received much attention worldwide. To investigate the status of P. bovis infection in dairy farms of Hubei, we collected 1,158 milk samples and 90 environmental samples from 14 dairy farms of Hubei, China. The isolates were identified with traditional biological methods and molecular biological techniques, and their pathogenicity was tested through…	2021	2024-08-12	J Vet Med Sci	83	8	1248-1255	34193721	10.1292/jvms.21-0068		Li 2021			Exclude	Exclude for being a review, not mice, no EHM, no relevant outcome measures, or not in English			1
356	#356	Nutrition intervention trials in Linxian, China: multiple vitamin/mineral supplementation, cancer incidence, and disease-specific mortality among adults with esophageal dysplasia	Li, J. Y.; Taylor, P. R.; Li, B.; Dawsey, S.; Wang, G. Q.; Ershow, A. G.; Guo, W.; Liu, S. F.; Yang, C. S.; Shen, Q.; et al.,	BACKGROUND: A number of vitamins and minerals have been shown to influence carcinogenesis in experimental animals. In humans, epidemiologic evidence suggests that intake of fruits and vegetables may reduce risk of esophageal and other cancers. Vitamins and minerals in these foods may contribute to the reduced cancer risk. The people of Linxian, China, have persistently low intake of multiple nutr…	1993	2024-09-15	J Natl Cancer Inst	85	18	1492-8	8360932	10.1093/jnci/85.18.1492		Li 1993			Exclude	Exclude for being a review, not mice, no EHM, no relevant outcome measures, or not in English			1
357	#357	Genetic and biological characterization of two novel reassortant H5N6 swine influenza viruses in mice and chickens	Li, X.; Fu, Y.; Yang, J.; Guo, J.; He, J.; Guo, J.; Weng, S.; Jia, Y.; Liu, B.; Li, X.; Zhu, Q.; Chen, H.	Novel H5N6 influenza A viruses have infected birds and human beings and caused four human clinical cases in China since 2014. The pig, as a mixing vessel, plays an important role for influenza virus reassortment and transmission. Towards this, routine surveillance for swine influenza in Guangdong province was conducted in 2014. In this study, we reported the biological characterization of two H5N…	2015	Dec	Infect Genet Evol	36		462-466	26296602	10.1016/j.meegid.2015.08.017		Li 2015			Exclude	Exclude for being a review, not mice, no EHM, no relevant outcome measures, or not in English			1
358	#358	Characterization of an avian influenza virus of subtype H7N2 isolated from chickens in northern China	Li, Y.; Li, C.; Liu, L.; Wang, H.; Wang, C.; Tian, G.; Webster, R. G.; Yu, K.; Chen, H.	An H7N2 avian influenza virus was isolated from chickens during routine surveillance in northern China in 2002. To understand the origin of this virus, we completely sequenced its genome. The PB1, PA, HA, and M genes of this virus were highly homologous with those of the wild bird virus A/Africa starling/Eng-Q/983/79 (H7N1). The NP and NS genes were closely related to those of two other wild bird…	2006	Aug	Virus Genes	33	1	117-22	16791426	10.1007/s11262-005-0042-8		Li 2006			Exclude	Exclude for being a review, not mice, no EHM, no relevant outcome measures, or not in English			1
359	#359	Genetic characteristics and pathogenicity of novel reassortant H6 viruses isolated from wild birds in China	Li, Y.; Li, M.; Tian, J.; Bai, X.; Li, Y.	During our routine surveillance, we isolated seven H6 avian influenza virus (AIV) strains, including three H6N1 strains, three H6N2 strains, and one H6N8 strain, from 3667 fresh fecal samples that were collected from wild bird habitats in China from March 2017 and May 2019. Phylogenetic analysis revealed that these viruses formed five different genotypes and have undergone complicate reassortment…	2021	Mar	Vet Microbiol	254		108978	33454600	10.1016/j.vetmic.2021.108978		Li 2021			Exclude	Exclude for being a review, not mice, no EHM, no relevant outcome measures, or not in English			1
360	#360	Effective eradication of pinworm infection (Syphacia muris, Syphacia obvelata) from a large rodent breeding center	Liang, ChungTiang; Lee, PingChin; Wu, ShiannChing; Huang, YenTe; Chang, WeiJeng; Hsc, TaYu; Liang, SanChi	In the routine health monitoring of laboratory animals in a breeding and research centre in Taiwan, rat pinworm, Syphacia muris, was detected in the research rat colony (10/16) and mice pinworm, Syphacia obvelata, in barrier SPF mice (1/28). A combination anthelmintic regimen was designed to eradicate this infection. At first, 0.1% ivermectin solution was sprayed in both mice and rat cages on day…	2004		Taiwan Veterinary Journal	30	2	106-115				Liang 2004			Exclude	Exclude for being a review, not mice, no EHM, no relevant outcome measures, or not in English			1
361	#361	An Intelligent Fatigue Health Monitoring System Based on Computer with Mouse	Liang, L. Y.; Yang, L.; Lv, C. L.; Wang, Q.; Liu, S. O.; Sun, J.; Zhang, S. O. C.; Ieee,	To solve the problem of vision diminishing and lumbar cervical vertebra disease caused by using computers, we design an intelligent fatigue health monitoring system based on computer with mouse and its software. By designing the algorithm and making relevant research, the system can make daily health evaluation and fatigue prompt to computer users. We adopt the embedded design method to enable th…	2014	Jun 29-Jul 04	11th World Congress on Intelligent Control and Automation			2808-2811	WOS:000393066202146			Liang 2014			Exclude	Exclude for being a review, not mice, no EHM, no relevant outcome measures, or not in English			1
362	#362	Comparison of Chicken IgY and Mammalian IgG in Three Immunoassays for Detection of Sulfamethazine in Milk	Liang, X.; Sheng, Y. J.; Yu, W. P.; Zhao, S. J.; Shan, H.; Zhang, Q. D.; Wang, Z. H.	Antibodies are the most important reagents for the development of highly sensitive and specific immunoassays to quantify analytes of interest in food and environmental samples. While immunoglobulin G (IgG)-derived antibodies from rabbit and mouse are traditionally employed in immunoassays, recent findings suggest that chicken egg yolk antibody (immunoglobulin Y (IgY)) provides several advantages …	2018	Dec	Food Analytical Methods	11	12	3452-3463	WOS:000448267800018	10.1007/s12161-018-1316-9		Liang 2018			Exclude	Exclude for being a review, not mice, no EHM, no relevant outcome measures, or not in English			1
363	#363	Ecology study of Bacillus anthracis in natural circumstances	Liang, XuDong; Yang, Shan; Liu, Jun; Qiu, Yan; Ma, FengQin; Yu, DongZheng	This paper reviews and discusses 4 studies of anthrax in China. Four areas in China were studied following epidemics of anthrax. 60 strains of anthrax were isolated from 1184 soil samples from these areas. In one of the 3 areas, a study showed that detection rate of B. anthracis from soil and water samples was higher in the early stages of the epidemic (April-May) than in the later stages of the …	1999		Endemic Diseases Bulletin	14	2	35-40				Liang 1999			Exclude	Exclude for being a review, not mice, no EHM, no relevant outcome measures, or not in English			1
364	#364	Influence of segmental and selected ion monitoring on quantitation of multi-component using high-pressure liquid chromatography-quadrupole mass spectrometry: Simultaneous detection of 16 saponins in rat plasma as a case	Liang, Y.; Kang, A.; Xie, T.; Zheng, X.; Dai, C.; Hao, H.; A, J.; Sheng, L.; Xie, L.; Wang, G. J.	Quadrupole (Q) mass spectrometers are the most popular analytical tools due to their reliability, effectiveness, and low cost. However, they are not suitable for quantitative analysis of multi-component since the sensitivity will get worse rapidly with the increasing number of m/z detected. The present work, for the first time, attempted to analyze of 16 saponins simultaneously using an approach …	2010	2024-06-25	J Chromatogr A	1217	26	4501-6	20462585	10.1016/j.chroma.2010.04.054		Liang 2010			Exclude	Exclude for being a review, not mice, no EHM, no relevant outcome measures, or not in English			1
365	#365	Detection of group 2 Dermatophagoides pteronyssinus allergen for environmental monitoring of dust mite infestation	Liao, E. C.; Lin, Y. H.; Tsai, J. J.	Aeroallergen avoidance has been promoted in order to prevent sensitization and the correlation between the level of allergen exposure and sensitization has been reported. The aims of this study were to monitor environmental mite infestation and to design an effective Der p 2 detection kit to estimate the number of mites in house dust samples. House dust samples were collected from 6 carpets and 2…	2013	Apr	Biosci Trends	7	2	82-8	23612077			Liao 2013			Exclude	Exclude for being a review, not mice, no EHM, no relevant outcome measures, or not in English			1
366	#366	Noninvasive quantification of intrarenal allograft C4d deposition with targeted ultrasound imaging	Liao, T.; Zhang, Y.; Ren, J.; Zheng, H.; Zhang, H.; Li, X.; Liu, X.; Yin, T.; Sun, Q.	Antibody-mediated rejection (AMR) has emerged as a major cause of renal allograft dysfunction. C4d, a specific marker for AMR diagnosis, was strongly recommended for routine surveillance; however, currently, C4d detection is dependent upon tissue biopsy, which is invasive and provides only local semi-quantitative data. Targeted ultrasound imaging has been used extensively for noninvasive and real…	2019	Jan	Am J Transplant	19	1	259-268	30171802	10.1111/ajt.15105		Liao 2019			Exclude	Exclude for being a review, not mice, no EHM, no relevant outcome measures, or not in English			1
367	#367	Neurobehavioral Effects in Relation to Endocrine Alterations Caused by Exposure to Brominated Flame Retardants in Rats-Comparison to Polychlorinated Biphenyls	Lilienthal, H.; van der Ven, L.; Hack, A.; Roth-Harer, A.; Piersma, A.; Vos, J.	The widespread use of brominated flame retardants (BFRs) has led to increasing concentrations in environmental samples. Previous reports suggested endocrine activity of these compounds. Because thyroid hormones and sex steroids are known to regulate the development of the nervous system, we examined neurobehavioral and endocrine effects of gestational exposure to 2,2'4,4',5-pentabrominated diphen…	2009		Human and Ecological Risk Assessment	15	1	76-86	WOS:000266230400008	10.1080/10807030802615253		Lilienthal 2009			Exclude	Exclude for being a review, not mice, no EHM, no relevant outcome measures, or not in English			1
368	#368	Risk management strategy to increase the safety of workers in the nanomaterials industry	Ling, M. P.; Lin, W. C.; Liu, C. C.; Huang, Y. S.; Chueh, M. J.; Shih, T. S.	In recent years, many engineered nanomaterials (NMs) have been produced, but increasing research has revealed that these may have toxicities far greater than conventional materials and cause significant adverse health effects. At present, there is insufficient data to determine the permissible concentrations of NMs in the workplace. There is also a lack of toxicity data and environmental monitori…	2012	2024-08-30	J Hazard Mater	229-230		83-93	22727485	10.1016/j.jhazmat.2012.05.073		Ling 2012			Exclude	Exclude for being a review, not mice, no EHM, no relevant outcome measures, or not in English			1
369	#369	Bioelectrochemical magnetic immunosensing of trichloropyridinol: A potential insecticide biomarker	Liu, G. D.; Timchalk, C.; Lin, Y. H.	A fast, simple and sensitive bioelectrochemical magnetic immunosensing method is developed to monitor a potential insecticide biomarker, trichloropyridinol (TCP), in environmental sample. A magnet/glassy carbon (MGC) working electrode was used to accumulate immunocomplex associated magnetic beads and separate free and unbound reagents after liquid phase competitive immunoreaction among TCP antibo…	2006	Aug	Electroanalysis	18	16	1605-1613	WOS:000240031100010	10.1002/elan.200603563		Liu 2006			Exclude	Exclude for being a review, not mice, no EHM, no relevant outcome measures, or not in English			1
370	#370	Emergence of a novel reassortant avian influenza virus (H10N3) in Eastern China with high pathogenicity and respiratory droplet transmissibility to mammals	Liu, K.; Ding, P.; Pei, Y.; Gao, R.; Han, W.; Zheng, H.; Ji, Z.; Cai, M.; Gu, J.; Li, X.; Gu, M.; Hu, J.; Liu, X.; Hu, S.; Zhang, P.; Wang, X.; Wang, X.; Liu, X.	Decades have passed since the first discovery of H10-subtype avian influenza virus (AIV) in chickens in 1949, and it has been detected in many species including mammals such as minks, pigs, seals and humans. Cases of human infections with H10N8 viruses identified in China in 2013 have raised widespread attention. Two novel reassortant H10N3 viruses were isolated from chickens in December 2019 in …	2021	2024-09-17	Sci China Life Sci				34542812	10.1007/s11427-020-1981-5		Liu 2021			Exclude	Duplicate			1
371	#371	Characterization of Clade 7.2 H5 Avian Influenza Viruses That Continue To Circulate in Chickens in China	Liu, L.; Zeng, X.; Chen, P.; Deng, G.; Li, Y.; Shi, J.; Gu, C.; Kong, H.; Suzuki, Y.; Jiang, Y.; Tian, G.; Chen, H.	The H5N1 avian influenza viruses emerged in Southeast Asia in the late 20th century and have evolved into multiple phylogenetic clades based on their hemagglutinin (HA)-encoding genes. The clade 7.2 viruses were first detected in chickens in northern China in 2006, and vaccines specifically targeted to the clade were developed and have been used in poultry in China since 2006. During routine surv…	2016	2024-11-01	J Virol	90	21	9797-9805	27558424	10.1128/JVI.00855-16		Liu 2016			Exclude	Exclude for being a review, not mice, no EHM, no relevant outcome measures, or not in English			1
373	#373	Olfactory epithelium biosensor: odor discrimination of receptor neurons from a bio-hybrid sensing system	Liu, Q.; Hu, N.; Zhang, F.; Zhang, D.; Hsia, K. J.; Wang, P.	Bio-hybrid systems provide an opportunity for integrating a living bio-active unit and a proper biosensing system, to employ the unique properties of the bio-active unit. The biological olfactory system can sense and identify thousands of trace odors. The purpose of this study is to combine olfactory epithelium with microelectrode array (MEA) to establish an olfactory epithelium-MEA hybrid system…	2012	Dec	Biomed Microdevices	14	6	1055-61	23053447	10.1007/s10544-012-9705-0		Liu 2012			Exclude	Exclude for being a review, not mice, no EHM, no relevant outcome measures, or not in English			1
374	#374	Development of a multi-channel magnetic bead micro-probe assay for high-throughput detection of zearalenone in edible and medicinal Coix seed	Liu, X.; Liao, X.; Jia, B.; Sun, C.; Zhou, L.; Kong, W.	A multi-channel magnetic bead micro-probes assay (MBPA) based on indirect competitive principle was developed for high-throughput detection of zearalenone (ZEA) in edible and medicinal Coix seed. This strategy introduced magnetic beads as the carriers, the specific primary antibodies as the capture probes for targets and the secondary antibodies functionalized goat anti-mouse immunoglobulin G lab…	2021	2024-06-15	Food Chem	347		128977	33497872	10.1016/j.foodchem.2020.128977		Liu 2021			Exclude	Exclude for being a review, not mice, no EHM, no relevant outcome measures, or not in English			1
375	#375	Pocket MUSE: an affordable, versatile and high-performance fluorescence microscope using a smartphone	Liu, Y.; Rollins, A. M.; Levenson, R. M.; Fereidouni, F.; Jenkins, M. W.	Smartphone microscopes can be useful tools for a broad range of imaging applications. This manuscript demonstrates the first practical implementation of Microscopy with Ultraviolet Surface Excitation (MUSE) in a compact smartphone microscope called Pocket MUSE, resulting in a remarkably effective design. Fabricated with parts from consumer electronics that are readily available at low cost, the s…	2021	2024-03-12	Commun Biol	4	1	334	33712728	10.1038/s42003-021-01860-5		Liu 2021			Exclude	Exclude for being a review, not mice, no EHM, no relevant outcome measures, or not in English			1
376	#376	Emergence of plasmid-mediated colistin resistance mechanism MCR-1 in animals and human beings in China: a microbiological and molecular biological study	Liu, Y. Y.; Wang, Y.; Walsh, T. R.; Yi, L. X.; Zhang, R.; Spencer, J.; Doi, Y.; Tian, G.; Dong, B.; Huang, X.; Yu, L. F.; Gu, D.; Ren, H.; Chen, X.; Lv, L.; He, D.; Zhou, H.; Liang, Z.; Liu, J. H.; Shen, J.	BACKGROUND: Until now, polymyxin resistance has involved chromosomal mutations but has never been reported via horizontal gene transfer. During a routine surveillance project on antimicrobial resistance in commensal Escherichia coli from food animals in China, a major increase of colistin resistance was observed. When an E coli strain, SHP45, possessing colistin resistance that could be transferr…	2016	Feb	Lancet Infect Dis	16	2	161-8	26603172	10.1016/S1473-3099(15)00424-7		Liu 2016			Exclude	Exclude for being a review, not mice, no EHM, no relevant outcome measures, or not in English			1
377	#377	Evaluation of hyperplastic goiter in a colony of Syrian hamsters (Mesocricetus auratus)	Livingston, R. S.; Franklin, C. L.; Lattimer, J. C.; Dixon, R. S.; Riley, L. K.; Hook, R. R., Jr.; Besch-Williford, C. L.	Hyperplastic goiter was diagnosed during routine health monitoring of a closed Syrian hamster colony (SG). Adult and juvenile hamsters were affected at a prevalence of 45%. Histologic examination of the enlarged thyroid gland revealed marked follicular cell hyperplasia. Because prevalence of thyroid hyperplasia in this colony exceeded the 6 to 7% prevalence expected in aged hamsters, additional s…	1997	Aug	Lab Anim Sci	47	4	346-50	9306306			Livingston 1997			Exclude	Exclude for being a review, not mice, no EHM, no relevant outcome measures, or not in English			1
378	#378	Diagnostic testing of mouse and rat colonies for infectious agents	Livingston, R. S.; Riley, L. K.	Rodent health monitoring programs make an essential contribution to biomedical research by identifying the presence of infectious agents that might confound animal research. The authors discuss the types of diagnostic tests available, which agents deserve monitoring, and the appropriate frequency for such interventions.	2003	May	Lab Anim (NY)	32	5	44-51	19757616	10.1038/laban0503-44		Livingston 2003			Exclude	Exclude for being a review, not mice, no EHM, no relevant outcome measures, or not in English			1
379	#379	Heavy metal concentrations in female wild mink (Neovison vison) in Sweden: Sources of variation and associations with internal organ weights	Ljungvall, K.; Magnusson, U.; Korvela, M.; Norrby, M.; Bergquist, J.; Persson, S.	The American mink is an invasive species in Sweden, and it is legally hunted all year. Therefore, the mink is well suited as a sentinel species for environmental monitoring. In the present study female mink (n = 91) from 6 different areas in Sweden were analyzed for the concentrations of silver, cadmium, mercury and lead in liver tissue using inductively coupled plasma mass spectrometry. The wet …	2017	Aug	Environ Toxicol Chem	36	8	2030-2035	28000953	10.1002/etc.3717		Ljungvall 2017			Exclude	Exclude for being a review, not mice, no EHM, no relevant outcome measures, or not in English			1
380	#380	Castration eliminates conspecific aggression in group-housed CD1 male surveillance mice (Mus musculus)	Lofgren, J. L.; Erdman, S. E.; Hewes, C.; Wong, C.; King, R.; Chavarria, T. E.; Discua, A. R.; Fox, J. G.; Maurer, K. J.	Microbiologic surveillance is essential for murine health maintenance. At our institution, female progeny of inhouse-bred CD1 mice are used in both the transgenic facility and health-surveillance program. To reduce overall animal use, the male progeny, otherwise slated for euthanasia due to a lack of utility, also were enrolled as sentinels. However, veterinary technicians noted excessive fightin…	2012		J Am Assoc Lab Anim Sci	51	5	594-9	23312088			Lofgren 2012			Exclude	Exclude for being a review, not mice, no EHM, no relevant outcome measures, or not in English			1
381	#381	Castration Eliminates Conspecific Aggression in Group-Housed CD1 Male Surveillance Mice (Mus muscuius)	Lofgren, J. L. S.; Erdman, S. E.; Hewes, C.; Wong, C.; King, R.; Chavarria, T. E.; Discua, A. R.; Fox, J. G.; Maurer, K. J.	Microbiologic surveillance is essential for murine health maintenance. At our institution, female progeny of inhouse-bred CD1 mice are used in both the transgenic facility and health-surveillance program. To reduce overall animal use, the male progeny, otherwise slated for euthanasia due to a lack of utility, also were enrolled as sentinels. However, veterinary technicians noted excessive fightin…	2012	Sep	Journal of the American Association for Laboratory Animal Science	51	5	594-599	WOS:000313303300009			Lofgren 2012			Exclude	Exclude for being a review, not mice, no EHM, no relevant outcome measures, or not in English			1
382	#382	Hepatic effects among workers exposed to ethylene glycol monoethyl ether acetate	Loh, C. H.; Liou, S. H.; Jiau, S. S.; Cheng, W. T.; Shih, T. S.; Chen, H. I.	Data about hepatic effects of ethylene glycol ethers had been limited and inconsistent. In this study, we determined whether ethylene glycol monoethyl ether acetate (EGEEA) was a hepatotoxin in exposed workers. Workers from one silk-screening shop (n=29), using EGEEA as the major cleaning solvent, were recruited as high exposure group. Another group of workers with indirect and low exposure to EG…	2008	Oct	Ind Health	46	5	463-9	18840936	10.2486/indhealth.46.463		Loh 2008			Exclude	Exclude for being a review, not mice, no EHM, no relevant outcome measures, or not in English			1
383	#383	Detections of commercial fluorosurfactants in Hong Kong marine environment and human blood: a pilot study	Loi, E. I.; Yeung, L. W.; Mabury, S. A.; Lam, P. K.	Previously, much of the perfluoroalkyl and polyfluoroalkyl substance (PFAS) research has focused on perfluoroalkyl carboxylates (PFCAs) or perfluoroalkane sulfonates (PFSAs). Recent studies indicate that known PFCAs and PFSAs accounted for 5-95% of the organofluorine (OF) in human and wild rat blood samples suggesting that a relatively large proportion of OF remained unknown. Until recently, some…	2013	2024-05-07	Environ Sci Technol	47	9	4677-85	23521376	10.1021/es303805k		Loi 2013			Exclude	Exclude for being a review, not mice, no EHM, no relevant outcome measures, or not in English			1
384	#384	Phenotypically distinct neutrophils patrol uninfected human and mouse lymph nodes	Lok, L. S. C.; Dennison, T. W.; Mahbubani, K. M.; Saeb-Parsy, K.; Chilvers, E. R.; Clatworthy, M. R.	Neutrophils play a key role in innate immunity. As the dominant circulating phagocyte, they are rapidly recruited from the bloodstream to sites of infection or injury to internalize and destroy microbes. More recently, neutrophils have been identified in uninfected organs, challenging the classical view of their function. Here we show that neutrophils were present in lymph nodes (LNs) in homeosta…	2019	2024-09-17	Proc Natl Acad Sci U S A	116	38	19083-19089	31484769	10.1073/pnas.1905054116		Lok 2019			Exclude	Exclude for being a review, not mice, no EHM, no relevant outcome measures, or not in English			1
385	#385	Effectiveness of sentinel rodents for surveillance of exposure to undocumented bacterial pathogens in animal research facility	Loong, S. K.; Mohammad-Wali, H. A.; Che-Mat-Seri, N. A. A.; Mahfodz, N. H.; Mohd-Ghazali, D.; Wong, P. F.; Abu Bakar, S.	The use of sentinel animals in animal research facilities is the cornerstone of animal health monitoring for exposure to natural pathogens of laboratory animals. This is because infection with these pathogens produces no overt signs of disease yet the infection may affect the outcome of research utilising these animals. One of the important pathogens includes Klebsiella pneumoniae, whose prevalen…	2018	Dec	Thai Journal of Veterinary Medicine	48	4	671-679	WOS:000467746300016			Loong 2018			Exclude	Exclude for being a review, not mice, no EHM, no relevant outcome measures, or not in English			1
386	#386	Machine Learning Methods for Environmental-Enrichment-Related Variations in Behavioral Responses of Laboratory Rats	Lopez-de-Ipina, K.; Cepeda, H.; Requejo, C.; Fernandez, E.; Calvo, P. M.; Lafuente, J. V.; Spanish Cyted, Red Nacl Computac Nat; Artificial, Programa Grupos Excelencia Fundac Seneca; Apliquem Microones 21 s, l	Environmental enrichment (EE) paradigms are designed to enhance laboratory animals surroundings to encourage natural behaviors. Some enrichment paradigms also include a social component, based on the social interactions typical of the genus and species. Novel automatic methodologies based on image are becoming useful tools to improve laboratory works. This paper present a first approach to the au…	2019	Jun 03-07	8th International Work-Conference on the Interplay Between Natural and Artificial Computation (IWINAC)	11486		420-427	WOS:000503475800043	10.1007/978-3-030-19591-5_43		Lopez-de-Ipina 2019			Exclude	Exclude for being a review, not mice, no EHM, no relevant outcome measures, or not in English			1
387	#387	Femtoliter microarray wells for ultrasensitive DNA/mRNA detection	Lou, H. J.; Tan, W. H.	DNA/mRNA analysis and genetic mutation detection are important in biomedical sciences, clinical diagnosis, and environmental monitoring. In this study, a femtoliter microwell array system has been developed for ultrasensitive DNA/mRNA detection using molecular beacon (MB) DNA probes. The microwell array system, with laser-induced fluorescence imaging, can be used to achieve a detection limit of 9…	2002		Instrumentation Science & Technology	30	4	465-476	WOS:000179279100009	10.1081/Ci-120015454		Lou 2002			Exclude	Exclude for being a review, not mice, no EHM, no relevant outcome measures, or not in English			1
388	#388	Stable Flexible Piezoresistive Sensors with Viscoelastic Ni Nanowires-PDMS Composites and Ni Foam Electrodes	Luan, R. F.; An, H.; Chen, C.; Xue, Y.; Guo, A. L.; Chu, L.; Ahmad, W.; Li, X. A.	Flexible piezoresistive sensors with viscoelastic conductive free-standing films have attracted tremendous interest for the great practical applications of human motion and health monitoring, and intelligent electronic skins. However, it is still a challenge to achieve stable and strong adhesion between the viscoelastic conductive films and two electrodes due to mismatched Young's modulus. Herein…	2021	2024-05-10	Zeitschrift Fur Anorganische Und Allgemeine Chemie	647	9	1031-1037	WOS:000624632300001	10.1002/zaac.202100005		Luan 2021			Exclude	Exclude for being a review, not mice, no EHM, no relevant outcome measures, or not in English			1
389	#389	Cost Comparison of Rodent Soiled Bedding Sentinel and Exhaust Air Dust Health-Monitoring Programs	Luchins, K. R.; Bowers, C. J.; Mailhiot, D.; Theriault, B. R.; Langan, G. P.	Rodent vivaria have traditionally used soiled bedding sentinel (SBS) health-monitoring programs to detect and exclude adventitious pathogens that could affect research results. Given the limitations of SBS, a likely reduction in animal usage, and a decrease in animal care staff labor, exhaust air dust (EAD) health monitoring has been evaluated by several groups for its efficacy in detecting patho…	2020	2024-09-01	J Am Assoc Lab Anim Sci	59	5	508-511	32591028	10.30802/AALAS-JAALAS-20-000003		Luchins 2020			Include in FullText Review		Include		1
390	#390	Detection of Lactate Dehydrogenase Elevating Virus in a Mouse Vivarium Using an Exhaust Air Dust Health Monitoring Program	Luchins, K. R.; Mailhiot, D.; Theriault, B. R.; Langan, G. P.	Lactate dehydrogenase elevating virus (LDV) continues to be one of the most common contaminants of cells and cell byproducts. As such, many institutions require that tumor cell lines, blood products, and products derived or passaged in rodent tissues are free of LDV as well as other pathogens that are on institutional exclusion lists prior to their use in rodents. LDV is difficult to detect by us…	2020	2024-05-01	J Am Assoc Lab Anim Sci	59	3	328-333	32079556	10.30802/AALAS-JAALAS-19-000107		Luchins 2020			Include in FullText Review		Include		1
391	#391	Gastrointestinal colonization rates for human clinical isolates of Aeromonas veronii using a mouse model	Lye, D. J.	A variety of environment-associated gastrointestinal infections have been associated with the Aeromonas group of bacteria which contain both non-virulent strains as well as virulent strains within a particular species. This study monitors the colonization rates of colon tissue in a mouse-streptomycin dose/response model involving isolates of Aeromonas veronii biovar sobria obtained from human cli…	2011	Oct	Curr Microbiol	63	4	332-6	21779939	10.1007/s00284-011-9982-5		Lye 2011			Exclude	Exclude for being a review, not mice, no EHM, no relevant outcome measures, or not in English			1
392	#392	Comparative analysis of virulence of a novel, avian-origin H3N2 canine influenza virus in various host species	Lyoo, K. S.; Kim, J. K.; Kang, B.; Moon, H.; Kim, J.; Song, M.; Park, B.; Kim, S. H.; Webster, R. G.; Song, D.	A novel avian-origin H3N2 canine influenza A virus (CIV) that showed high sequence similarities in hemagglutinin and neuraminidase genes with those of non-pathogenic avian influenza viruses was isolated in our routine surveillance program in South Korea. We previously reported that the pathogenicity of this strain could be reproduced in dogs and cats. In the present study, the host tropism of H3N…	2015	2024-01-02	Virus Res	195		135-40	25218482	10.1016/j.virusres.2014.08.020		Lyoo 2015			Exclude	Exclude for being a review, not mice, no EHM, no relevant outcome measures, or not in English			1
393	#393	Molecular characterization of Acanthamoeba isolated in water treatment plants and comparison with clinical isolates	Magnet, A.; Galvan, A. L.; Fenoy, S.; Izquierdo, F.; Rueda, C.; Fernandez Vadillo, C.; Perez-Irezabal, J.; Bandyopadhyay, K.; Visvesvara, G. S.; da Silva, A. J.; del Aguila, C.	A total of 116 samples (44 clinical specimens and 72 environmental samples) have been analyzed for the presence of Acanthamoeba. The environmental samples (ESs) were collected from four drinking water treatment plants (DWTP, n=32), seven wastewater treatment plants (n=28), and six locations of influence (n=12) on four river basins from the central area of Spain (winter-spring 2008). Water samples…	2012	Jul	Parasitol Res	111	1	383-92	22395660	10.1007/s00436-012-2849-2		Magnet 2012			Exclude	Exclude for being a review, not mice, no EHM, no relevant outcome measures, or not in English			1
394	#394	Rodent and germplasm trafficking: risks of microbial contamination in a high-tech biomedical world	Mahabir, E.; Bauer, B.; Schmidt, J.	High-tech biomedical advances have led to increases both in the number of mice used for research and in exchanges of mice and/or their tissues between institutions. The latter are associated with the risk of dissemination of infectious agents. Because of the lack of international standardization of health surveillance programs, health certificates for imported rodents may be informative but may n…	2008		Ilar j	49	3	347-355	18506068	10.1093/ilar.49.3.347		Mahabir 2008			Exclude	Exclude for being a review, not mice, no EHM, no relevant outcome measures, or not in English			1
395	#395	Microbiological control of murine viruses in biological materials: Methodology and comparative sensitivity - A review	Mahabir, E.; Brielmeier, M.; Schmidt, J.	Introduction of microbiologically contaminated materials into mice call cause infections and distort research results. As counter measures, biological materials should be routinely screened prior to use, ideally by specific, sensitive, and reliable diagnostic methods. In this overview, we present a description of the currently used detection methods for murine viruses, including virus isolation i…	2007		Scandinavian Journal of Laboratory Animal Science	34	1	47-58	WOS:000245710700005			Mahabir 2007			Exclude	Exclude for being a review, not mice, no EHM, no relevant outcome measures, or not in English			1
396	#396	Transmission of mouse minute virus (MMV) but not mouse hepatitis virus (MHV) following embryo transfer with experimentally exposed in vivo-derived embryos	Mahabir, E.; Bulian, D.; Needham, J.; Mayer, A.; Mateusen, B.; Van Soom, A.; Nauwynck, H.; Schmidt, J.	The present study investigated the presence and location of fluorescent microspheres having the size of mouse hepatitis virus (MHV) and of mouse minute virus (MMV) in the zona pellucida (ZP) of in vivo-produced murine embryos, the transmission of these viruses by embryos during embryo transfer, and the time of seroconversion of recipients and pups. To this end, fertilized oocytes and morulae were…	2007	Feb	Biol Reprod	76	2	189-97	17021342	10.1095/biolreprod.106.056135		Mahabir 2007			Exclude	Exclude for being a review, not mice, no EHM, no relevant outcome measures, or not in English			1
397	#397	Production of virus-free seronegative pups from murine embryos arising from in vitro fertilization with mouse minute virus-exposed spermatozoa	Mahabir, E.; Bulian, D.; Schmoller, R.; Needham, J.; Schmidt, J.	In the present study, the risk of transmission of mouse minute virus (MMV) to recipients of murine embryos arising from in vitro fertilization (IVF) of oocytes with MMV-exposed spermatozoa and to resulting pups was evaluated. Also, the time of seroconversion of recipients and pups was investigated. To achieve this goal, IVF of oocytes with cryopreserved spermatozoa from the inbred C3HeB/FeJ mouse…	2008	Jan	Biol Reprod	78	1	53-8	17928630	10.1095/biolreprod.107.060467		Mahabir 2008			Exclude	Exclude for being a review, not mice, no EHM, no relevant outcome measures, or not in English			1
398	#398	Comparison of two prevalent individually ventilated caging systems for detection of murine infectious agents via exhaust air particles	Mahabir, E.; Durand, S.; Henderson, K. S.; Hardy, P.	We compared the efficacies of two different individually ventilated cage systems (Allentown and Tecniplast) for health monitoring (HM) of murine infectious agents using exhaust air particle (EAP) capture and real-time PCR. After three months of monitoring, both EAP capture media allowed detection of Helicobacter, Pasteurella and Entamoeba. Use of the EAP real-time PCR for HM reduces the number of…	2019	Feb	Lab Anim	53	1	84-88	30012043	10.1177/0023677218785929		Mahabir 2019			Include in FullText Review		Include		1
399	#399	Differentiation of Giardia duodenalis from other Giardia spp. by using polymerase chain reaction and gene probes	Mahbubani, M. H.; Bej, A. K.; Perlin, M. H.; Schaefer, F. W., 3rd; Jakubowski, W.; Atlas, R. M.	Giardia spp. are waterborne organisms that are the most commonly identified pathogenic intestinal protozoans in the United States. Current detection techniques for Giardia species in water include microscopy and immunofluorescence techniques. Species of the genus Giardia are classified on the basis of taxonomic criteria, such as cell morphology, and on host specificity. We have developed a polyme…	1992	Jan	J Clin Microbiol	30	1	74-8	1734070	10.1128/jcm.30.1.74-78.1992		Mahbubani 1992			Exclude	Exclude for being a review, not mice, no EHM, no relevant outcome measures, or not in English			1
400	#400	FELASA recommendations for the health monitoring of mouse, rat, hamster, guinea pig and rabbit colonies in breeding and experimental units	M√§hler, M.; Berard, M.; Feinstein, R.; Gallagher, A.; Illgen-Wilcke, B.; Pritchett-Corning, K.; Raspa, M.	The microbiological quality of experimental animals can critically influence animal welfare and the validity and reproducibility of research data. It is therefore important for breeding and experimental facilities to establish a laboratory animal health monitoring (HM) programme as an integrated part of any quality assurance system. FELASA has published recommendations for the HM of rodent and ra…	2014		Laboratory Animals	48	3	178-192				M√§hler 2014			Exclude	Exclude for being a review, not mice, no EHM, no relevant outcome measures, or not in English			1
402	#402	Erratum to "FELASA recommendations for the health monitoring of mouse, rat, hamster, guinea pig and rabbit colonies in breeding and experimental units"	Mahler, M.; Berard, M.; Feinstein, R.; Gallagher, A.; Illgen-Wilcke, B.; Pritchett-Corning, K.; Raspa, M.	UNLABELLED: The publishers would like to apologise for the following error which appears in "FELASA recommendations for the health monitoring of mouse, rat, hamster, guinea pig and rabbit colonies in breeding and experimental units" by the FELASA working group on revision of guidelines for health monitoring of rodents and rabbits: M Mahler (Convenor), M Berard, R Feinstein, A Gallagher, B Illgen-…	2015	Jan	Lab Anim	49	1	88	25181995	10.1177/0023677214550970		Mahler 2015			Exclude	Exclude for being a review, not mice, no EHM, no relevant outcome measures, or not in English			1
403	#403	A serological survey to evaluate contemporary prevalence of viral agents and Mycoplasma pulmonis in laboratory mice and rats in western Europe	Mahler, M.; Kohl, W.	To evaluate current prevalence rates of 24 viruses and of the bacterium Mycoplasma pulmonis, the authors retrospectively surveyed serological data obtained from laboratory mice and rats housed in more than 100 western European institutions. Serum samples were submitted to the authors' institution for testing between January 2007 and June 2008. The prevalence of an infection was defined as the per…	2009	May	Lab Anim (NY)	38	5	161-5	19384313	10.1038/laban0509-161		Mahler 2009			Exclude	Exclude for being a review, not mice, no EHM, no relevant outcome measures, or not in English			1
404	#404	Comparing Mouse Health Monitoring Between Soiled-bedding Sentinel and Exhaust Air Dust Surveillance Programs	Mailhiot, D.; Ostdiek, A. M.; Luchins, K. R.; Bowers, C. J.; Theriault, B. R.; Langan, G. P.	To monitor rodent colony health in research facilities, soiled-bedding sentinel (SBS) animals have traditionally been used. SBS can be tested by various methods, which may include serology, PCR analysis, and necropsy. Several pathogens are unreliably detected by using SBS or transmitted poorly through soiled bedding, and collection and evaluation of SBS samples can be time-intensive. Recently, ex…	2020	2024-01-01	J Am Assoc Lab Anim Sci	59	1	58-66	31862019	10.30802/AALAS-JAALAS-19-000061		Mailhiot 2020			Include in FullText Review		Include		1
405	#405	An outbreak of food-borne listeriosis due to cheese in Japan, during 2001	Makino, S. I.; Kawamoto, K.; Takeshi, K.; Okada, Y.; Yamasaki, M.; Yamamoto, S.; Igimi, S.	Food-borne outbreaks caused by Listeria monocytogenes have been recognized in US and European countries. Only sporadic cases, of neonatal listeriosis, have been reported in Japan. Since L. monocytogenes has been often isolated from foods in Japan, food-borne outbreaks potentially could have occurred. In February 2001, L. monocytogenes serotype 1/2b was isolated from a washed-type cheese during ro…	2005	2024-10-15	Int J Food Microbiol	104	2	189-96	15979181	10.1016/j.ijfoodmicro.2005.02.009		Makino 2005			Exclude	Exclude for being a review, not mice, no EHM, no relevant outcome measures, or not in English			1
406	#406	Radiation sterilisation of doxorubicin bound to poly(butyl cyanoacrylate) nanoparticles	Maksimenko, O.; Pavlov, E.; Toushov, E.; Molin, A.; Stukalov, Y.; Prudskova, T.; Feldman, V.; Kreuter, J.; Gelperina, S.	Doxorubicin-loaded poly(butyl cyanoacrylate) (PBCA) nanoparticles were prepared by anionic polymerisation under non-aseptic conditions. The feasibility of sterilisation of this formulation using either gamma-irradiation or electron beam irradiation was investigated. The irradiation doses ranged from 10 to 35 kGy. Bacillus pumilus was used as the official test microorganism. The bioburden of the u…	2008	2024-05-22	Int J Pharm	356	2024-01-02	325-32	18295418	10.1016/j.ijpharm.2008.01.010		Maksimenko 2008			Exclude	Exclude for being a review, not mice, no EHM, no relevant outcome measures, or not in English			1
407	#407	Sero-Prevalence of Rodent Pathogens in India	Manjunath, S.; Kulkarni, P. G.; Nagavelu, K.; Samuel, R. J.; Srinivasan, S.; Ramasamy, N.; Hegde, N. R.; Gudde, R. S.	Health monitoring is an integral part of laboratory animal quality standards. However, current or past prevalence data as well as regulatory requirements dictate the frequency, type and the expanse of health monitoring. In an effort to understand the prevalence of rodent pathogens in India, a preliminary study was carried out by sero-epidemiology. Sera samples obtained from 26 public and private …	2015		PLoS ONE	10	7	e0131706	26158453	10.1371/journal.pone.0131706		Manjunath 2015			Exclude	Exclude for being a review, not mice, no EHM, no relevant outcome measures, or not in English			1
408	#408	Risk assessment of endocrine disrupters - The role of toxicological studies	Mantovani, A.; Mehlman, M. A.; Soffritti, M.; Landrigan, P.; Bingham, E.; Belpoggi, F.	Endocrine disrupters (ED) represent a good challenge for experimental toxicology. In order to deal with several critical points relevant to risk assessment: (a) ED may induce long-term effects upon exposure in susceptible developmental phases, including postnatal life up to puberty; thus, efforts are required to refine testing strategies, for example, by supporting the two-generation rodent study…	2006		Living in a Chemical World: Framing the Future in Light of the Past	1076		239-252	WOS:000241943500017	10.1196/annals.1371.063		Mantovani 2006			Exclude	Exclude for being a review, not mice, no EHM, no relevant outcome measures, or not in English			1
409	#409	Surveillance of a Ventilated Rack System for Corynebacterium bovis by Sampling Exhaust-Air Manifolds	Manuel, C. A.; Pugazhenthi, U.; Leszczynski, J. K.	Corynebacterium bovis causes an opportunistic infection of nude (Foxn1, nu/nu) mice, leading to nude mouse hyperkeratotic dermatitis (scaly skin disease). Enzootic in many nude mouse colonies, C. bovis spreads rapidly to naive nude mice, despite modern husbandry practices, and is very difficult to eradicate. To facilitate rapid detection in support of eradication efforts, we investigated a survei…	2016	Jan	J Am Assoc Lab Anim Sci	55	1	58-65	26817981			Manuel 2016			Include in FullText Review		Include		1
410	#410	Detection and Elimination of Corynebacterium bovis from Barrier Rooms by Using an Environmental Sampling Surveillance Program	Manuel, C. A.; Pugazhenthi, U.; Spiegel, S. P.; Leszczynski, J. K.	Rodent health-monitoring programs based on sampling an IVC system's exhaust air dust (EAD) has enhanced and even replaced traditional sentinels for some rodent pathogens. EAD testing by qPCR assay is an optimal surveillance method for the rapid detection of Corynebacterium bovis-infected immunodeficient mice. Here we demonstrate that an active EAD surveillance program for C. bovis can be used to …	2017	2024-03-01	J Am Assoc Lab Anim Sci	56	2	202-209	28315652			Manuel 2017			Include in FullText Review		Include		1
411	#411	How Working Tasks Influence Biocontamination in an Animal Facility	Marcelloni, A. M.; Chiominto, A.; Di Renzi, S.; Melis, P.; Wirz, A.; Riviello, M. C.; Massari, S.; Sisto, R.; D'Ovidio, M. C.; Paba, E.	The exposure to biocontaminants in animal facilities represents a risk for developing infectious, allergic and toxic diseases. The aim of this study was to determine what factors could be associated with a high level of exposure to biological agents through the measure and characterization of airborne fungi, bacteria, endotoxin, (1,3)--d-glucan and animal allergens. Airborne microorganisms were c…	2019	2024-06-01	Applied Sciences-Basel	9	11		WOS:000472641200044	ARTN 2216_x000D_10.3390/app9112216		Marcelloni 2019			Exclude	Exclude for being a review, not mice, no EHM, no relevant outcome measures, or not in English			1
412	#412	Genetically modified mouse health reporting: a need for global standardization	Martin-Caballero, J.; Naranjo, A.; de la Cueva, E.	The distribution of GM mice between facilities has raised new problems because of variable microbiological quality. One of the most important management issues concerns the methods of reporting laboratory animal health surveillance results. The authors evaluated the format and content of 380 health reports of mice received from 55 institutions in Europe and North America. Their results suggest th…	2003	Sep	Lab Anim (NY)	32	8	38-45	12966447	10.1038/laban0903-38		Martin-Caballero 2003	Caroline Clement (2021-12-01 06:38:33)(Screen): review but could cite relevant studies;		Exclude	Exclude for being a review, not mice, no EHM, no relevant outcome measures, or not in English			1
413	#413	Results of Survey Regarding Prevalence of Adventitial Infections in Mice and Rats at Biomedical Research Facilities	Marx, J.; Gaertner, D. J.; Smith, A. L.	Control of rodent adventitial infections in biomedical research facilities is of extreme importance in assuring both animal welfare and high-quality research results. Sixty-three U.S. institutions participated in a survey reporting the methods used to detect and control these infections and the prevalence of outbreaks from 1 January 2014 through 31 December 2015. These results were then compared …	2017	Sep	Journal of the American Association for Laboratory Animal Science	56	5	527-533	WOS:000411298200009			Marx 2017			Exclude	Exclude for being a review, not mice, no EHM, no relevant outcome measures, or not in English			1
414	#414	n-butylparaben exposure during perinatal period impairs fertility of the F1 generation female rats	Maske, P.; Dighe, V.; Vanage, G.	Parabens are a class of preservatives widely used in the majority of personal care products, cosmetics, medicines, and food products. However, current literature suggests its plausible role as an endocrine disruptor, hence the present study was undertaken to delineate the effects of n-butyl paraben on perinatally exposed F1 female rats. F0 dams were exposed subcutaneously to n-butylparaben from g…	2018	Dec	Chemosphere	213		114-123	30218874	10.1016/j.chemosphere.2018.08.130		Maske 2018			Exclude	Exclude for being a review, not mice, no EHM, no relevant outcome measures, or not in English			1
415	#415	PCR-based detection of Helicobacter spp. in animal facilities of a University in Rio de Janeiro, Brazil	Matos-Rodrigues, G. E.; Masseron, C. C.; Silva, Fjmd; Frajblat, M.; Moreira, L. O.; Martins, R. A. P.	Pathogenic microbial detection and control in laboratory animal facilities is essential to guarantee animal welfare, data validity and reproducibility. Helicobacter spp. are known to affect mice health, what may interfere with experimental outcomes. This study aimed to screen for Helicobacter spp. in mice from animal facilities in Rio de Janeiro, Brazil using a PCR-based method. Primers designed …	2020		An Acad Bras Cienc	92	4	e20191517	32844990	10.1590/0001-3765202020191517		Matos-Rodrigues 2020			Exclude	Exclude for being a review, not mice, no EHM, no relevant outcome measures, or not in English			1
416	#416	High-throughput neutralization assay for multiple flaviviruses based on single-round infectious particles using dengue virus type 1 reporter replicon	Matsuda, M.; Yamanaka, A.; Yato, K.; Yoshii, K.; Watashi, K.; Aizaki, H.; Konishi, E.; Takasaki, T.; Kato, T.; Muramatsu, M.; Wakita, T.; Suzuki, R.	Diseases caused by the genus Flavivirus, including dengue virus (DENV) and Zika virus (ZIKV), have a serious impact on public health worldwide. Due to serological cross-reactivity among flaviviruses, current enzyme-linked immunosorbent assay (ELISA) for IgM/G cannot reliably distinguish between infection by different flaviviruses. In this study, we developed a reporter-based neutralization assay …	2018	2024-11-09	Sci Rep	8	1	16624	30413742	10.1038/s41598-018-34865-y		Matsuda 2018			Exclude	Exclude for being a review, not mice, no EHM, no relevant outcome measures, or not in English			1
417	#417	Comparison of Salmonella isolation rates in different types of egg-layer hen houses in Chiba, Japan	Matsumoto, A.; Miyama, M.; Murakami, S.	This study investigated the differences in Salmonella isolation rates in environmental samples taken from several types of hen houses in Chiba, Japan. In addition, for the detailed epidemiologic survey, environmental samples, hens, and rodents were collected from Salmonella-contaminated windowless houses on three farms. As a result, Salmonella was isolated from four (80%) of five farms with windo…	2001	Jan-Mar	Avian Dis	45	1	195-200	11332483	10.2307/1593028		Matsumoto 2001			Exclude	Exclude for being a review, not mice, no EHM, no relevant outcome measures, or not in English			1
418	#418	Perlite toxicology and epidemiology--a review	Maxim, L. D.; Niebo, R.; McConnell, E. E.	Perlite is a generic name for an amorphous volcanic alumina-silicate rock that expands by a factor of 4-20 when rapidly heated to 1400-1800 degrees F (760-980 degrees C). Both the ore and the expanded product have extensive and widespread commercial applications. Limited data on the toxicology of perlite in animal studies indicate that the LD(5)(0) (oral ingestion) is more than 10 g/kg and, from …	2014	Apr	Inhal Toxicol	26	5	259-70	24601903	10.3109/08958378.2014.881940		Maxim 2014			Exclude	Exclude for being a review, not mice, no EHM, no relevant outcome measures, or not in English			1
419	#419	Chronic interfacing with the autonomic nervous system using carbon nanotube (CNT) yarn electrodes	McCallum, G. A.; Sui, X.; Qiu, C.; Marmerstein, J.; Zheng, Y.; Eggers, T. E.; Hu, C.; Dai, L.; Durand, D. M.	The ability to reliably and safely communicate chronically with small diameter (100-300 microm) autonomic nerves could have a significant impact in fundamental biomedical research and clinical applications. However, this ability has remained elusive with existing neural interface technologies. Here we show a new chronic nerve interface using highly flexible materials with axon-like dimensions. Th…	2017	2024-09-15	Sci Rep	7	1	11723	28916761	10.1038/s41598-017-10639-w		McCallum 2017			Exclude	Exclude for being a review, not mice, no EHM, no relevant outcome measures, or not in English			1
420	#420	Indoor particulate matter increases asthma morbidity in children with non-atopic and atopic asthma	McCormack, M. C.; Breysse, P. N.; Matsui, E. C.; Hansel, N. N.; Peng, R. D.; Curtin-Brosnan, J.; Williams, D. L.; Wills-Karp, M.; Diette, G. B.; Center for Childhood Asthma in the Urban, Environment	BACKGROUND: Compared with atopic asthma, fewer environmental modifications are recommended for non-atopic asthma in children. OBJECTIVE: To better understand the role of indoor pollutants in provoking non-atopic asthma, we investigated the effect of in-home particulate matter on asthma symptoms among non-atopic and atopic children living in inner-city Baltimore. METHODS: A cohort of 150 children …	2011	Apr	Ann Allergy Asthma Immunol	106	4	308-15	21457879	10.1016/j.anai.2011.01.015		McCormack 2011			Exclude	Exclude for being a review, not mice, no EHM, no relevant outcome measures, or not in English			1
421	#421	Resuscitation of Hypotensive Traumatic Brain Injured Animals With Spray-Dried Plasma Does Not Adversely Alter Physiology and Improves Blood-Brain Barrier Function	McDaniel, S.; Golla, S.; Moore, A. N.; DaCorta, J.; Bode, A.; Pati, S.; Dash, P. K.; Zhao, J.	INTRODUCTION: According to the Defense and Veterans Brain Injury Center and the Armed Forces Health Surveillance Center, the number of soldiers who have sustained a traumatic brain injury (TBI) has risen dramatically over the past decade. Studies have shown that brain damage can be exacerbated if blood loss occurs (often occurring in polytrauma). As blood supply is critical for brain function and…	2017	Jul	Mil Med	182	7	e1706-e1711	28810961	10.7205/MILMED-D-16-00185		McDaniel 2017			Exclude	Exclude for being a review, not mice, no EHM, no relevant outcome measures, or not in English			1
422	#422	Surveillance results and bone effects in the Gulf War depleted uranium-exposed cohort	McDiarmid, M. A.; Cloeren, M.; Gaitens, J. M.; Hines, S.; Streeten, E.; Breyer, R. J., 3rd; Brown, C. H.; Condon, M.; Roth, T.; Oliver, M.; Brown, L.; Dux, M.; Lewin-Smith, M. R.; Strathmann, F.; Velez-Quinones, M. A.; Gucer, P.	A small group of Gulf War I veterans wounded in depleted uranium (DU) friendly-fire incidents have been monitored in a clinical surveillance program since 1993. During the spring of 2017, 42 members of the cohort were evaluated with a protocol which includes exposure monitoring for total and isotopic uranium concentrations in urine and a comprehensive assessment of health outcomes including measu…	2018	Oct	J Toxicol Environ Health A	81	20	1083-1097	30373484	10.1080/15287394.2018.1538914		McDiarmid 2018			Exclude	Exclude for being a review, not mice, no EHM, no relevant outcome measures, or not in English			1
423	#423	The U.S. Department of Veterans' Affairs depleted uranium exposed cohort at 25 Years: Longitudinal surveillance results	McDiarmid, M. A.; Gaitens, J. M.; Hines, S.; Condon, M.; Roth, T.; Oliver, M.; Gucer, P.; Brown, L.; Centeno, J. A.; Dux, M.; Squibb, K. S.	BACKGROUND: A small group of Gulf War I veterans wounded in depleted uranium (DU) friendly-fire incidents have been monitored for health changes in a clinical surveillance program at the Veterans Affairs Medical Center, Baltimore since 1994. METHODS: During the spring of 2015, an in-patient clinical surveillance protocol was performed on 36 members of the cohort, including exposure monitoring for…	2017	Jan	Environ Res	152		175-184	27792941	10.1016/j.envres.2016.10.016		McDiarmid 2017			Exclude	Exclude for being a review, not mice, no EHM, no relevant outcome measures, or not in English			1
424	#424	Surveillance of Gulf War I veterans exposed to depleted uranium: 15 years of follow-up	McDiarmid, M. A.; Squibb, K.; Engelhardt, S.; Gucer, P.; Oliver, M.	Aim. To provide a summary of selected findings from the Depleted Uranium (DU) Follow-Up Program surveillance fifteen years after exposure to DU during the Gulf War. Patients and methods. A dynamic cohort of seventy-four 1991 Gulf War soldiers with known exposure to DU resulting from their involvement in "friendly-fire" incidents with DU munitions is being followed by the Baltimore Veterans Affair…	2007	Dec	European Journal of Oncology	12	4	235-242	WOS:000258877700002			McDiarmid 2007			Exclude	Exclude for being a review, not mice, no EHM, no relevant outcome measures, or not in English			1
425	#425	Spread and control of mycoplasmal infection of cell cultures	McGarrity, G. J.	Environmental sampling was performed during trypsinization and passage of 3T-6 cell cultures that contained a mean of 4.3 X 10(7) colony forming units (CFU) per ml supernatant of A. laidlawii. The lip of the culture flask and the outside of the used pipet were always heavily contaminated. The outside of the culture flask (3/7), the work surface (8/12) and the outside of a pan of disinfectant (4/5…	1976	Sep	In Vitro	12	9	643-8	1034618	10.1007/BF02797464		McGarrity 1976			Exclude	Exclude for being a review, not mice, no EHM, no relevant outcome measures, or not in English			1
426	#426	Prevalence of viral, bacterial and parasitological diseases in rats and mice used in research environments in Australasia over a 5-y period	McInnes, E. F.; Rasmussen, L.; Fung, P.; Auld, A. M.; Alvarez, L.; Lawrence, D. A.; Quinn, M. E.; del Fierro, G. M.; Vassallo, B. A.; Stevenson, R.	Viral, bacterial and parasitological infections in rats and mice used in biomedical research continue to occur despite improved housing and biosurveillance. The presence of disease in laboratory animals can lead to spurious results for research undertaken in universities, research institutes and the pharmaceutical industry. Here the authors report the results of serological, microbiological, para…	2011	2024-10-20	Lab Anim (NY)	40	11	341-50	22012194	10.1038/laban1111-341		McInnes 2011			Exclude	Exclude for being a review, not mice, no EHM, no relevant outcome measures, or not in English			1
427	#427	Characterization of rat pinworm (Syphacia muris) epidemiology as a means to increase detection and elimination	Meade, T. M.; Watson, J.	Rodent pinworms persist in many institutions, suggesting deficiencies in eradication and diagnostic processes. When pinworms are detected, treatment success is common, but false-negative test results during health surveillance or after treatment likely contribute to the continued presence of this parasite. PCR testing is not always practical, and increased information regarding the life cycle and…	2014	Nov	J Am Assoc Lab Anim Sci	53	6	661-7	25650973			Meade 2014			Exclude	Exclude for being a review, not mice, no EHM, no relevant outcome measures, or not in English			1
428	#428	Severe pneumonia in a street rat (Rattus norvegicus) caused by Rodentibacter rarus strain RMC2	Medkour, H.; Laidoudi, Y.; Dahmana, H.; Salvi, B.; Lepidi, H.; Mediannikov, O.; Davoust, B.	Background: Rodents are one of the most dangerous reservoirs and carriers of infectious diseases. Gradually, rats have become predominant in cities, sometimes staying in close vicinity to humans, pets, and other animals. Consequently, they tend to increase the transmission risk of pathogens. Case Description: Here, we report an original case of bacterial pneumonia in a street rat (Rattus norvegic…	2021	Jan-Mar	Open Vet J	11	1	165-173	33898299	10.4314/ovj.v11i1.24		Medkour 2021			Exclude	Exclude for being a review, not mice, no EHM, no relevant outcome measures, or not in English			1
429	#429	Seance: reference-based phylogenetic analysis for 18S rRNA studies	Medlar, A.; Aivelo, T.; Loytynoja, A.	BACKGROUND: Marker gene studies often use short amplicons spanning one or more hypervariable regions from an rRNA gene to interrogate the community structure of uncultured environmental samples. Target regions are chosen for their discriminatory power, but the limited phylogenetic signal of short high-throughput sequencing reads precludes accurate phylogenetic analysis. This is particularly unfor…	2014	2024-11-30	BMC Evol Biol	14	235	235	25433763	10.1186/s12862-014-0235-7		Medlar 2014			Exclude	Exclude for being a review, not mice, no EHM, no relevant outcome measures, or not in English			1
430	#430	Detection of workers sensitised to high molecular weight allergens: a diagnostic study in laboratory animal workers	Meijer, E.; Grobbee, D. E.; Heederik, D.	OBJECTIVES: To determine whether results from questionnaires, exposure measurements, and laboratory tests, commonly used in occupational health practice, can predict the presence or absence of sensitisation in workers exposed to high molecular weight (HMW) allergens. The study aims to develop and validate a diagnostic rule to predict sensitisation in laboratory animal workers. The main reason for…	2002	Mar	Occup Environ Med	59	3	189-95	11886950	10.1136/oem.59.3.189		Meijer 2002			Exclude	Exclude for being a review, not mice, no EHM, no relevant outcome measures, or not in English			1
431	#431	Comparison of environment and mice in static and mechanically ventilated isolator cages with different air velocities and ventilation designs	Memarzadeh, F.; Harrison, P. C.; Riskowski, G. L.; Henze, T.	The purpose of this study was to compare environmental conditions and mice in cages with four different mechanical ventilation designs and a static isolator cage. Environmental conditions (air velocity, temperature, relative humidity, bedding weight change, airborne dust, NH3, and CO2) were compared for each cage type (n = 5 per cage). Bedding type was chipped hardwood. Mouse response in each cag…	2004	Jan	Contemp Top Lab Anim Sci	43	1	14-20	14984284			Memarzadeh 2004			Exclude	Exclude for being a review, not mice, no EHM, no relevant outcome measures, or not in English			1
432	#432	Score sheets for the monitoring of transgenic mice	Mertens, C.; Rulicke, T.	The widespread use of transgenic animals in research, and especially,for generating models of human disease, has given rise to calls for a careful documentation of transgenic strains with particular emphasis on characterizing phenotypes and their animal welfare aspects. Based upon several published suggestions for general health monitoring of laboratory animals and upon a questionnaire we develop…	1999	Nov	Animal Welfare	8	4	433-438	WOS:000083395700011			Mertens 1999			Exclude	Exclude for being a review, not mice, no EHM, no relevant outcome measures, or not in English			1
433	#433	Welfare assessment and phenotype characterisation of transgenic mice	Mertens, C.; Rulicke, T.	Induced mutations can cause new and unpredictable phenotypes and may impact the health and welfare of animals. Impairments may arise within normal husbandry and breeding regimes i.e. before starting to do experiments. In order to apply the 3R principles and to use transgenic animals under high scientific and welfare standards, two structured forms for individual health monitoring and strain chara…	2007		Altex	24 Spec No		46-8	19835056			Mertens 2007			Exclude	Exclude for being a review, not mice, no EHM, no relevant outcome measures, or not in English			1
434	#434	Therapies for Thoracic Aortic Aneurysms and Acute Aortic Dissections	Milewicz, D. M.; Ramirez, F.	Thoracic aortic aneurysms that progress to acute aortic dissections are often fatal. Thoracic aneurysms have been managed with treatment with beta-adrenergic blocking agents (beta-blockers) and routine surveillance imaging, followed by surgical repair of the aneurysm when the risk of dissection exceeds the risk for repair. Thus, there is a window to initiate therapies to slow aortic enlargement a…	2019	Feb	Arterioscler Thromb Vasc Biol	39	2	126-136	30651002	10.1161/ATVBAHA.118.310956		Milewicz 2019			Exclude	Exclude for being a review, not mice, no EHM, no relevant outcome measures, or not in English			1
435	#435	Environmental samples make soiled bedding sentinels dispensable for hygienic monitoring of IVC-reared mouse colonies	Miller, M.; Brielmeier, M.	Accurate knowledge of the health status of experimental animals is pivotal to high scientific and ethical standards in biomedical research. Individually ventilated cages (IVCs) are becoming the predominant system for housing laboratory mice, as they prevent cage-to-cage infections. However, this feature constitutes a major drawback for hygienic monitoring of mouse colonies, as traditional screeni…	2018	Jun	Lab Anim	52	3	233-239	29145766	10.1177/0023677217739329		Miller 2018			Include in FullText Review		Include		1
436	#436	Exhaust Air Dust Monitoring is Superior to Soiled Bedding Sentinels for the Detection of Pasteurella pneumotropica in Individually Ventilated Cage Systems	Miller, M.; Ritter, B.; Zorn, J.; Brielmeier, M.	Reliable detection of unwanted organisms is essential for meaningful health monitoring in experimental animal facilities. Currently, most rodents are housed in IVC systems, which prevent the aerogenic transmission of pathogens between cages. Typically soiled-bedding sentinels (SBS) exposed to soiled bedding collected from a population of animals within an IVC rack are tested as representatives, b…	2016	Nov	J Am Assoc Lab Anim Sci	55	6	775-781	27931316			Miller 2016			Include in FullText Review		Include		1
437	#437	High-Resolution Melting Curve Analysis for Identification of Pasteurellaceae Species in Experimental Animal Facilities	Miller, M.; Zorn, J.; Brielmeier, M.	Pasteurellaceae are among the most prevalent bacterial pathogens isolated from mice housed in experimental animal facilities. Reliable detection and differentiation of Pasteurellaceae are essential for high-quality health monitoring. In this study, we combined a real-time PCR assay amplifying a variable region in the 16S rRNA sequence with high-resolution melting curve analysis (HRM) to identify …	2015		PLoS ONE	10	11	e0142560	26556281	10.1371/journal.pone.0142560		Miller 2015			Exclude	Exclude for being a review, not mice, no EHM, no relevant outcome measures, or not in English			1
438	#438	Extraction and biomolecular analysis of dermal interstitial fluid collected with hollow microneedles	Miller, P. R.; Taylor, R. M.; Tran, B. Q.; Boyd, G.; Glaros, T.; Chavez, V. H.; Krishnakumar, R.; Sinha, A.; Poorey, K.; Williams, K. P.; Branda, S. S.; Baca, J. T.; Polsky, R.	Dermal interstitial fluid (ISF) is an underutilized information-rich biofluid potentially useful in health status monitoring applications whose contents remain challenging to characterize. Here, we present a facile microneedle approach for dermal ISF extraction with minimal pain and no blistering for human subjects and rats. Extracted ISF volumes were sufficient for determining transcriptome, and…	2018		Commun Biol	1		173	30374463	10.1038/s42003-018-0170-z		Miller 2018			Exclude	Exclude for being a review, not mice, no EHM, no relevant outcome measures, or not in English			1
439	#439	A viral metagenomic survey identifies known and novel mammalian viruses in bats from Saudi Arabia	Mishra, N.; Fagbo, S. F.; Alagaili, A. N.; Nitido, A.; Williams, S. H.; Ng, J.; Lee, B.; Durosinlorun, A.; Garcia, J. A.; Jain, K.; Kapoor, V.; Epstein, J. H.; Briese, T.; Memish, Z. A.; Olival, K. J.; Lipkin, W. I.	Bats are implicated as natural reservoirs for a wide range of zoonotic viruses including SARS and MERS coronaviruses, Ebola, Marburg, Nipah, Hendra, Rabies and other lyssaviruses. Accordingly, many One Health surveillance and viral discovery programs have focused on bats. In this report we present viral metagenomic data from bats collected in the Kingdom of Saudi Arabia [KSA]. Unbiased high throu…	2019	Apr	PLoS ONE	14	4	e0214227	30969980	10.1371/journal.pone.0214227		Mishra 2019			Exclude	Exclude for being a review, not mice, no EHM, no relevant outcome measures, or not in English			1
440	#440	Chronic exposure to lead and cadmium pollution results in genomic instability in a model biomonitor species (Apodemus flavicollis Melchior, 1834)	Mitkovska, V. I.; Dimitrov, H. A.; Chassovnikarova, T. G.	Polymetal dust is a common industrial pollutant. While the use of remediation filters and equipment in lead smelters has reduced pollutant emission, surrounding areas remain contaminated due to the long-term transfer of heavy metals along the food chain. Here we assess the mutagenic potential of the lead-zinc smelter near Plovdiv (Bulgaria) situated in an area that has been contaminated with heav…	2020	May	Ecotoxicol Environ Saf	194		110413	32163775	10.1016/j.ecoenv.2020.110413		Mitkovska 2020			Exclude	Exclude for being a review, not mice, no EHM, no relevant outcome measures, or not in English			1
441	#441	Serological evidence of pneumonia virus of mouse (PVM) infection in laboratory rats	Miyata, H.; Watanabe, Y.; Kondo, H.; Yagami, K.; Sato, H.	PVM specific antibody was determined using 3 serological tests (Parker's original hemagglutination-inhibition [HI] test, modified HI test, and indirect fluorescent antibody [IFA] test). IFA test was found to be the most sensitive method, so that IFA test was considered to be the method of choice for a small scale microbiological monitoring in animal facilities. A total of 1,280 sera including rat…	1993	Jul	Jikken Dobutsu	42	3	371-6	8354359	10.1538/expanim1978.42.3_371		Miyata 1993			Exclude	Exclude for being a review, not mice, no EHM, no relevant outcome measures, or not in English			1
442	#442	A basic study on the biological monitoring for vanadium-effects of vanadium on Vero cells and the evaluation of intracellular vanadium contents	Mochizuki, M.; Kudo, E.; Kikuchi, M.; Takano, T.; Taniuchi, Y.; Kitamura, T.; Hondo, R.; Ueda, F.	A high concentration of vanadium (V) has toxic effects on human and animals and is one of environmental pollutants. In the present study, we have conducted a fundamental study using cultured Vero cells from monkey kidney for the future environmental monitoring. Orthovanadate (VAN), one of V compounds, of 10(-10) and 10(-8) M did not affect the cell growth although the higher concentration of abov…	2011	Jul	Biol Trace Elem Res	142	1	117-26	20556539	10.1007/s12011-010-8741-y		Mochizuki 2011			Exclude	Exclude for being a review, not mice, no EHM, no relevant outcome measures, or not in English			1
443	#443	Gastrointestinal parasitic infection in laboratory rats: a challenge for researchers	Mohaghegh, Mohammad Ali; Kalani, Hamed; Azami, Mehdi; Falahati, Mohammad; Heydarian, Peyman; Ghomashlooyan, Mohsen	Laboratory animals, especially mice and rats, are commonly used in biomedical researches. This study was designed to evaluate the status of gastrointestinal parasites in Wistar rats using parasitological methods. Sixty Wistar rats in different ages which were being maintained conventionally were selected randomly from laboratory animal house. The contents of the gastrointestinal tract of the rats…	2018		Comparative Clinical Pathology	27	5	1237-1240		10.1007/s00580-018-2727-0		Mohaghegh 2018			Exclude	Exclude for being a review, not mice, no EHM, no relevant outcome measures, or not in English			1
444	#444	Exploitation of new approach to control of environmental pathogenic bacteria causing bovine clinical mastitis using novel anti-biofilm nanocomposite	Mohammed, A. N.; Radi, A. M.; Khaled, R.; Abo El-Ela, F. I.; Kotp, A. A.	New approaches are required for prevention and control of biofilm-producing bacteria and consequently mitigating the health problems of bovine clinical mastitis. This work designed to determine prevalence rates of biofilm-producing bacteria that causing bovine clinical mastitis and evaluate the anti-biofilm effectiveness of novel nanocomposite of zinc-aluminum layered double hydroxide intercalate…	2020	Dec	Environ Sci Pollut Res Int	27	34	42791-42805	32725561	10.1007/s11356-020-10054-1		Mohammed 2020			Exclude	Exclude for being a review, not mice, no EHM, no relevant outcome measures, or not in English			1
445	#445	A p53-like protein from a freshwater mollusc Lamellidens corrianus	Mohanty, B. P.	p53 is the most frequently mutated protein in human cancers and the accumulation of its high levels is a potential novel marker for malignancy. Recently, its homologues such as p63 and p73 have been reported in human, mice and fish. Environmentally induced alterations in p53 protein have been reported to contribute to pathogenesis of leukemia in soft-shell clam Mya arenaria inhabiting polluted wa…	2006	Aug	Indian J Biochem Biophys	43	4	247-50	17133770			Mohanty 2006			Exclude	Exclude for being a review, not mice, no EHM, no relevant outcome measures, or not in English			1
446	#446	Sanitization of an automatic reverse-osmosis watering system: removal of a clinically significant biofilm	Molk, D. M.; Karr-May, C. L.; Trang, E. D.; Sanders, G. E.	During environmental monitoring of our institution's rodent watering systems, one vivarium was found to have high bacterial loads in the reverse-osmosis (RO) automatic water system. These findings prompted evaluation of the entire RO water production and distribution system. Investigation revealed insufficient rack and RO system sanitization, leading to heavy biofilm accumulation within the syste…	2013	Mar	J Am Assoc Lab Anim Sci	52	2	197-205	23562105			Molk 2013			Exclude	Exclude for being a review, not mice, no EHM, no relevant outcome measures, or not in English			1
447	#447	Environmental monitoring of Domingo Rubio stream (Huelva Estuary, SW Spain) by combining conventional biomarkers and proteomic analysis in Carcinus maenas	Montes Nieto, R.; Garcia-Barrera, T.; Gomez-Ariza, J. L.; Lopez-Barea, J.	Element load, conventional biomarkers and altered protein expression profiles were studied in Carcinus maenas crabs, to assess contamination of "Domingo Rubio" stream, an aquatic ecosystem that receives pyritic metals, industrial contaminants, and pesticides. Lower antioxidative activities - glucose-6-phosphate and 6-phosphogluconate dehydrogenases, catalase - were found in parallel to higher lev…	2010	Feb	Environ Pollut	158	2	401-8	19815320	10.1016/j.envpol.2009.09.005		MontesNieto 2010			Exclude	Exclude for being a review, not mice, no EHM, no relevant outcome measures, or not in English			1
448	#448	Evaluation of organic solvent ototoxicity by the upper limit of hearing	Morioka, I.; Kuroda, M.; Miyashita, K.; Takeda, S.	To clarify the effects of organic solvents on hearing, we measured the upper limit of hearing in 93 male workers exposed to organic solvents in 7 factories that produced plastic buttons or baths. Medical examinations, environmental monitoring (i.e., concentration in breathing-zone air), and biological monitoring (i.e., concentration in urine) of the organic solvents were also done. Although the o…	1999	Sep-Oct	Arch Environ Health	54	5	341-6	10501151	10.1080/00039899909602498		Morioka 1999			Exclude	Exclude for being a review, not mice, no EHM, no relevant outcome measures, or not in English			1
449	#449	Beryllium contamination and exposure monitoring in an inhalation laboratory setting	Muller, C.; Audusseau, S.; Salehi, F.; Truchon, G.; Chevalier, G.; Mazer, B.; Kennedy, G.; Zayed, J.	Beryllium (Be) is used in several forms: pure metal, beryllium oxide, and as an alloy with copper, aluminum, or nickel. Beryllium oxide, beryllium metal, and beryllium alloys are the main forms present in the workplace, with inhalation being the primary route of exposure. Cases of workers with sensitization or chronic beryllium disease challenge the scientific community for a better understanding…	2010	Feb	Toxicol Ind Health	26	1	39-45	20056744	10.1177/0748233709359276		Muller 2010			Exclude	Exclude for being a review, not mice, no EHM, no relevant outcome measures, or not in English			1
450	#450	Proteomic response of gill microsomes of Crassostrea brasiliana exposed to diesel fuel water-accommodated fraction	Muller, Gdaes; Luchmann, K. H.; Razzera, G.; Toledo-Silva, G.; Bebianno, M. J.; Marques, M. R. F.; Bainy, A. C. D.	Diesel fuel water-accommodated fraction (diesel-WAF) is a complex mixture of organic compounds that may cause harmful effects to marine invertebrates. Expression of microsomal proteins can be changed by oil exposure, causing functional alterations in endoplasmic reticulum (ER). The aim of this study was to investigate changes in protein expression signatures in microsomes of oysterl Crassostrea b…	2018	Aug	Aquat Toxicol	201		109-118	29906693	10.1016/j.aquatox.2018.06.001		Muller 2018			Exclude	Exclude for being a review, not mice, no EHM, no relevant outcome measures, or not in English			1
451	#451	Seeking solutions to chemical mixtures challenges in public health	Mumtaz, M. M.; Rosa, C. T.; Cibulas, W.; Falk, H.	The Agency for Toxic Substances and Disease Registry (ATSDR) identifies people near hazardous waste sites who are at potential health risk because of their exposure to environmental chemicals. Nearly, 2000 chemicals have been associated with such sites. Residents of U.S. communities are potentially exposed to hazardous substances through air, soil, drinking water, and food. The agency has determi…	2004	Nov	Environ Toxicol Pharmacol	18	2	55-63	21782735	10.1016/j.etap.2004.06.006		Mumtaz 2004			Exclude	Exclude for being a review, not mice, no EHM, no relevant outcome measures, or not in English			1
452	#452	Analysis of oxidative stress biomarkers using a simultaneous competitive/non-competitive micromosaic immunoassay	Murphy, B. M.; Dandy, D. S.; Henry, C. S.	Immunoassays represent a core workhorse methodology for many applications ranging from clinical diagnostics to environmental monitoring. In traditional formats such as the enzyme linked immunosorbent assay (ELISA), analytes are measured singly or in small sets. As more biomarkers are identified for disease states, there is a need to develop methods that can measure multiple markers simultaneously…	2009	2024-04-27	Anal Chim Acta	640	2024-01-02	2024-01-06	19362613	10.1016/j.aca.2009.03.003		Murphy 2009			Exclude	Exclude for being a review, not mice, no EHM, no relevant outcome measures, or not in English			1
453	#453	Salmonella enteritidis in commercial layer farms in New York state; environmental survey results and significance of available monitoring tests	Mutalib, A.; McDonough, P.; Shin, S.; Patten, V.; Lein, D.	Seven hundred fifty-one environmental samples were collected from 76 chicken layer houses in a voluntary Salmonella enteritidis (SE) survey study carried out in New York state between January 15 and April 8, 1991. SE was recovered from both houses on 1 farm. Sampling of manure pits and mice in hen houses was useful for SE screening. Phage types of SE from the environment, birds, and mice were ide…	1992	Oct	J Vet Diagn Invest	4	4	416-8	1457543	10.1177/104063879200400408		Mutalib 1992			Exclude	Exclude for being a review, not mice, no EHM, no relevant outcome measures, or not in English			1
454	#454	Microbiological quality assessment of laboratory mice in Korea and recommendations for quality improvement	Na, Y. R.; Seok, S. H.; Lee, H. Y.; Baek, M. W.; Kim, D. J.; Park, S. H.; Lee, H. K.; Park, J. H.	Regular monitoring of commercial laboratory rodents and institutional research animal residents is essential for microbiological quality control programs. The objective of our study was to investigate the recent prevalence of infectious pathogens in laboratory mice from eight experimental animal vendors and 56 institutional animal facilities in Korea. Our investigation was conducted in 2006-2007.…	2010		Exp Anim	59	1	25-33	20224167	10.1538/expanim.59.25		Na 2010			Exclude	Exclude for being a review, not mice, no EHM, no relevant outcome measures, or not in English			1
455	#455	The National Academies Collection: Reports funded by National Institutes of Health	National Research Council Committee on Infectious Diseases of, Mice; Rats,	This companion to Infectious Diseases of Mice and Rats makes practical information on rodent diseases readily accessible to researchers. This volume parallels the three parts of the main volume. Part I, Principles of Rodent Disease Prevention, briefly examines the requirements for maintaining pathogen-free rodents, factors in designing health surveillance programs, and other laboratory management…	1991		Companion Guide to Infectious Diseases of Mice and Rats				25144008	10.17226/1540		NationalResearchCouncilCommitteeonInfectiousDiseasesof 1991			Exclude	Exclude for being a review, not mice, no EHM, no relevant outcome measures, or not in English			1
456	#456	Assessment of acute and subchronic (28 day) oral toxicity of phytochemical combination in rats	Naveen, P.; Kumari, N. S.; Ganesh, Sanjeev; Gowda, K. M. D.; Puspharaja, Shetty	In the present study, we investigated the toxic effects of a phytochemical combination on Albino Wistar rats. The phytochemicals, Curcumin and Nardostachys jatamansi root extract were taken in combination at different concentrations to evaluate acute and subchronic toxicity. In the acute toxicity study, the phytochemical combination caused neither mortality nor any acute signs of toxicity in the …	2011		Journal of Pharmacy Research	4	8	2696-2698				Naveen 2011			Exclude	Exclude for being a review, not mice, no EHM, no relevant outcome measures, or not in English			1
457	#457	Environmental monitoring for genotoxicity: in vivo sister chromatid exchange in the house mouse (Mus musculus)	Nayak, B. N.; Petras, M. L.	Sister chromatid exchange (SCE) values were determined in bone marrow cells isolated from mouse (Mus musculus) femurs after injections of 5-bromo-2'-deoxyuridine (BrdU) and 5-fluorodeoxyuridine (FrdU). Male mice of C3H/J, C57BL/6J, and DBA/2 strains maintained in the laboratory gave mean SCE values of 3.42 +/- 0.07, 3.62 +/- 0.08, and 3.97 +/- 0.13, respectively. Males obtained from natural popul…	1985	Jun	Can J Genet Cytol	27	3	351-6	3880377	10.1139/g85-052		Nayak 1985			Exclude	Exclude for being a review, not mice, no EHM, no relevant outcome measures, or not in English			1
458	#458	Impact assessment of ionizing radiation on human and non-human biota from the vicinity of a near-surface radioactive waste repository	Nedveckaite, T.; Gudelis, A.; Vives i Batlle, J.	This work describes the radiological assessment of the near-surface Maisiagala radioactive waste repository (Lithuania) over the period 2005-2012, with focus on water pathways and special emphasis on tritium. The study includes an assessment of the effect of post-closure upgrading, the durability of which is greater than 30 years. Both human and terrestrial non-human biota are considered, with lo…	2013	May	Radiat Environ Biophys	52	2	221-34	23377320	10.1007/s00411-013-0459-8		Nedveckaite 2013			Exclude	Exclude for being a review, not mice, no EHM, no relevant outcome measures, or not in English			1
459	#459	Isolation and characterization of avian influenza viruses, including highly pathogenic H5N1, from poultry in live bird markets in Hanoi, Vietnam, in 2001	Nguyen, D. C.; Uyeki, T. M.; Jadhao, S.; Maines, T.; Shaw, M.; Matsuoka, Y.; Smith, C.; Rowe, T.; Lu, X.; Hall, H.; Xu, X.; Balish, A.; Klimov, A.; Tumpey, T. M.; Swayne, D. E.; Huynh, L. P.; Nghiem, H. K.; Nguyen, H. H.; Hoang, L. T.; Cox, N. J.; Katz, J. M.	Since 1997, outbreaks of highly pathogenic (HP) H5N1 and circulation of H9N2 viruses among domestic poultry in Asia have posed a threat to public health. To better understand the extent of transmission of avian influenza viruses (AIV) to humans in Asia, we conducted a cross-sectional virologic study in live bird markets (LBM) in Hanoi, Vietnam, in October 2001. Specimens from 189 birds and 18 env…	2005	Apr	J Virol	79	7	4201-12	15767421	10.1128/JVI.79.7.4201-4212.2005		Nguyen 2005			Exclude	Exclude for being a review, not mice, no EHM, no relevant outcome measures, or not in English			1
460	#460	Health surveillance of workers exposed to laboratory animal allergens	Nicholson, P. J.; Mayho, G. V.; Roomes, D.; Swann, A. B.; Blackburn, B. S.	BACKGROUND: Laboratory animal allergy (LAA) remains prevalent among workers exposed to laboratory animals. Pre-placement and health surveillance procedures vary between different employers. AIMS: To determine evidence-based strategies for pre-placement and periodic health assessments for workers exposed to laboratory animals. METHODS: Literature was searched systematically using Medline and EMBAS…	2010	Dec	Occup Med (Lond)	60	8	591-7	20889818	10.1093/occmed/kqq150		Nicholson 2010			Exclude	Exclude for being a review, not mice, no EHM, no relevant outcome measures, or not in English			1
461	#461	International harmonization of health monitoring	Nicklas, W.	Proper health surveillance is vitally important to the evaluation of the microbial status of laboratory animals and the performance of standardized experiments with a minimum number of animals. Sufficient and reliable information about animals health status has become even more important during the last decade with the rapid development and worldwide exchange of new genetically modified rodents. …	2008		Ilar j	49	3	338-46	18506067	10.1093/ilar.49.3.338		Nicklas 2008	Caroline Clement (2021-11-30 06:34:16)(Screen): review, but could cite relevant studies;		Include in FullText Review		Exclude	Exclude for being a review	1
462	#462	Recommendations for the health monitoring of rodent and rabbit colonies in breeding and experimental units	Nicklas, W.; Baneux, P.; Boot, R.; Decelle, T.; Deeny, A. A.; Fumanelli, M.; Illgen-Wilcke, B.; Felasa,		2002	Jan	Lab Anim	36	1	20-42	11831737	10.1258/0023677021911740		Nicklas 2002	Caroline Clement (2021-11-30 06:35:06)(Screen): review, but could have relevant studies cited;		Include in FullText Review		Exclude	Exclude for being a review	1
463	#463	Development of a database for translational spinal cord injury research	Nielson, J. L.; Guandique, C. F.; Liu, A. W.; Burke, D. A.; Lash, A. T.; Moseanko, R.; Hawbecker, S.; Strand, S. C.; Zdunowski, S.; Irvine, K. A.; Brock, J. H.; Nout-Lomas, Y. S.; Gensel, J. C.; Anderson, K. D.; Segal, M. R.; Rosenzweig, E. S.; Magnuson, D. S.; Whittemore, S. R.; McTigue, D. M.; Popovich, P. G.; Rabchevsky, A. G.; Scheff, S. W.; Steward, O.; Courtine, G.; Edgerton, V. R.; Tuszyns…	Efforts to understand spinal cord injury (SCI) and other complex neurotrauma disorders at the pre-clinical level have shown progress in recent years. However, successful translation of basic research into clinical practice has been slow, partly because of the large, heterogeneous data sets involved. In this sense, translational neurological research represents a "big data" problem. In an effort t…	2014	2024-11-01	J Neurotrauma	31	21	1789-99	25077610	10.1089/neu.2014.3399		Nielson 2014			Exclude	Exclude for being a review, not mice, no EHM, no relevant outcome measures, or not in English			1
464	#464	The Sentinel (TM) EAD(R) program can detect more microorganisms than bedding sentinel animals	Niimi, K.; Maruyama, S.; Sako, N.; Miyata, K.; Yoshimoto, T.; Bileckei, B.; Henderson, K. S.; Takahashi, E.	Bedding sentinel programs have been the standard method for monitoring the health status of rodents housed in individually ventilated cages. However, it has been reported that some infectious microorganisms cannot be detected by bedding sentinels. Thus, more sensitive microbiological monitoring methods are needed. In the present study, we assessed the sensitivity of the Sentinel (TM) EAD(R) progr…	2018	May	Japanese Journal of Veterinary Research	66	2	125-129	WOS:000434370900008	10.14943/jjvr.66.2.125		Niimi 2018			Include in FullText Review		Include		1
466	#466	Quantitative PCR assay for detection and enumeration of ciguatera-causing dinoflagellate Gambierdiscus spp. (Gonyaulacales) in coastal areas of Japan	Nishimura, T.; Hariganeya, N.; Tawong, W.; Sakanari, H.; Yamaguchi, H.; Adachi, M.	In Japan, ciguatera fish poisoning (CFP) has been increasingly reported not only in subtropical areas but also in temperate areas in recent years, causing a serious threat to human health. Ciguatera fish poisoning is caused by the consumption of fish that have accumulated toxins produced by an epiphytic/benthic dinoflagellate, genus Gambierdiscus. Previous studies revealed the existence of five G…	2016	Feb	Harmful Algae	52		2024-11-22	28073467	10.1016/j.hal.2015.11.018		Nishimura 2016			Exclude	Exclude for being a review, not mice, no EHM, no relevant outcome measures, or not in English			1
467	#467	Development of RT-qPCR and semi-nested RT-PCR assays for molecular diagnosis of hantavirus pulmonary syndrome	Nunes, B. T. D.; de Mendonca, M. H. R.; Simith, D. B.; Moraes, A. F.; Cardoso, C. C.; Prazeres, I. T. E.; de Aquino, A. A.; Santos, Adcm; Queiroz, A. L. N.; Rodrigues, D. S. G.; Andriolo, R. B.; Travassos da Rosa, E. S.; Martins, L. C.; Vasconcelos, Pfdc; Medeiros, D. B. A.	Hantavirus Pulmonary Syndrome is an, often fatal, emerging zoonotic disease in the Americas caused by hantaviruses (family: Hantaviridae). In Brazil, hantavirus routine diagnosis is based on serology (IgM-ELISA) while RT-PCR is often used to confirm acute infection. A Semi-nested RT-PCR and an internally controlled RT-qPCR assays were developed for detection and quantification of four hantaviruse…	2019	Dec	PLoS Negl Trop Dis	13	12	e0007884	31877142	10.1371/journal.pntd.0007884		Nunes 2019			Exclude	Exclude for being a review, not mice, no EHM, no relevant outcome measures, or not in English			1
468	#468	Wipe sampling procedure coupled to LC-MS/MS analysis for the simultaneous determination of 10 cytotoxic drugs on different surfaces	Nussbaumer, S.; Geiser, L.; Sadeghipour, F.; Hochstrasser, D.; Bonnabry, P.; Veuthey, J. L.; Fleury-Souverain, S.	A simple wipe sampling procedure was developed for the surface contamination determination of ten cytotoxic drugs: cytarabine, gemcitabine, methotrexate, etoposide phosphate, cyclophosphamide, ifosfamide, irinotecan, doxorubicin, epirubicin and vincristine. Wiping was performed using Whatman filter paper on different surfaces such as stainless steel, polypropylene, polystyrol, glass, latex gloves…	2012	Mar	Anal Bioanal Chem	402	8	2499-509	21701850	10.1007/s00216-011-5157-2		Nussbaumer 2012			Exclude	Exclude for being a review, not mice, no EHM, no relevant outcome measures, or not in English			1
469	#469	Evaluation of In-cage Filter Paper as a Replacement for Sentinel Mice in the Detection of Murine Pathogens	O'Connell, K. A.; Tigyi, G. J.; Livingston, R. S.; Johnson, D. L.; Hamilton, D. J.	Recent studies have evaluated alternatives to the use of live animals in colony health monitoring. Currently, an alternative method that is suitable for all rack types and that has been verified to detect the infectious agents most commonly excluded from mouse colonies is unavailable. We compared the use of filter paper placed on the inside floor of mouse cages to the traditional use of sentinel …	2021	2024-03-01	J Am Assoc Lab Anim Sci	60	2	160-167	33629939	10.30802/AALAS-JAALAS-20-000086		O'Connell 2021			Include in FullText Review		Include		1
470	#470	Optical oxygen microrespirometry as a platform for environmental toxicology and animal model studies	O'Mahony, F. C.; O'Donovan, C.; Hynes, J.; Moore, T.; Davenport, J.; Papkovsky, D. B.	We present a new methodology for testing physiological responses of small organisms (size 70-500 microm) via changes in their oxygen respiration monitored by quenched-phosphorescence oxygen sensing on a scale of a single organism. The method is demonstrated using three different formats of respirometric assays, Artemia salina and mouse embryos as model animals, and various effectors including com…	2005	2024-07-01	Environ Sci Technol	39	13	5010-4	16053104	10.1021/es048279x		O'Mahony 2005			Exclude	Exclude for being a review, not mice, no EHM, no relevant outcome measures, or not in English			1
471	#471	Analysis of biomonitoring data after full-thickness skin grafting	Oda, T.; Kato, H.; Nakamura, M.; Morita, A.	Skin graft vascularization is investigated mainly by histological evaluation. Immunohistochemical analysis has been conducted only in mice. Transcutaneous oxygen tension (TcPO2 ), which is an index of blood flow, has not been evaluated in skin grafts and only a few studies have reported biologic monitoring data using color tone evaluation and surface temperature. In humans, these tests can be per…	2021	Jul	J Dermatol	48	7	1035-1043	33811395	10.1111/1346-8138.15873		Oda 2021			Exclude	Exclude for being a review, not mice, no EHM, no relevant outcome measures, or not in English			1
472	#472	Natural infection of murine norovirus in conventional and specific pathogen-free laboratory mice	Ohsugi, T.; Matsuura, K.; Kawabe, S.; Nakamura, N.; Kumar, J. M.; Wakamiya, M.; Morikawa, S.; Urano, T.	Noroviruses cause most cases of acute viral gastroenteritis worldwide. The lack of a cell culture infection model for human norovirus necessitates the use of molecular methods and/or viral surrogate models amenable to cell culture to predict norovirus inactivation. Murine norovirus (MNV) may be used to construct a small animal model for studying the biology and pathogenesis of noroviruses because…	2013		Front Microbiol	4		12	23386847	10.3389/fmicb.2013.00012		Ohsugi 2013			Exclude	Exclude for being a review, not mice, no EHM, no relevant outcome measures, or not in English			1
473	#473	Metal ion-responsive transgenic Xenopus laevis as an environmental monitoring animal	Oofusa, K.; Tooi, O.; Kashiwagi, A.; Kashiwagi, K.; Kondo, Y.; Obara, M.; Yoshizato, K.	We generated germ line-transgenic Xenopus laevis that monitors environmental heavy metal ions. Sperm nuclei were transduced with cDNA of enhanced green fluorescent protein (EGFP) driven by murine metallothioncin-1 gene promoters and were microinjected into unfertilized eggs. The eggs developed to sexually matured adults. The transgenic tadpoles at the premetamorphic stage were reared in water con…	2003	Apr	Environmental Toxicology and Pharmacology	13	3	153-159	WOS:000182462000001	10.1016/S1382-6689(03)00003-6		Oofusa 2003			Exclude	Exclude for being a review, not mice, no EHM, no relevant outcome measures, or not in English			1
474	#474	Association of Endotoxin and Allergens with Respiratory and Skin Symptoms: A Descriptive Study in Laboratory Animal Workers	Oppliger, A.; Barresi, F.; Maggi, M.; Schmid-Grendelmeier, P.; Huaux, F.; Hotz, P.; Dressel, H.	Background: In laboratory animal work, allergens are classically considered to play a prominent role in generation of respiratory and skin symptoms. However, recent development may have changed working conditions and require an updating of preventive measures. Objective: In workers exposed to a range of animals besides laboratory mice and rats the relative role of endotoxin, irritants, and allerg…	2017	2024-08-01	Ann Work Expo Health	61	7	822-835	28810679	10.1093/annweh/wxx048		Oppliger 2017			Exclude	Exclude for being a review, not mice, no EHM, no relevant outcome measures, or not in English			1
475	#475	Animal and environmental impact on the presence and distribution of Salmonella and Escherichia coli in hydroponic tomato greenhouses	Orozco, R. L.; Iturriaga, M. H.; Tamplin, M. L.; Fratamico, P. M.; Call, J. E.; Luchansky, J. B.; Escartin, E. F.	From 2003 to 2004, we studied the impact of environmental influences on the microbiological quality of a hydroponic tomato farm. The presence of Salmonella was investigated on 906 samples of tomatoes and 714 environmental samples. The farm comprised 14 greenhouses and a technologically advanced packinghouse, and operated under a sanitary agricultural practices plan. The objective of the present s…	2008	Apr	J Food Prot	71	4	676-83	18468019	10.4315/0362-028x-71.4.676		Orozco 2008			Exclude	Exclude for being a review, not mice, no EHM, no relevant outcome measures, or not in English			1
476	#476	Human Risk Assessment for Nonylphenol	Osimitz, T. G.; Droege, W.; Driver, J. H.	This article presents a risk assessment for human exposure to nonylphenol (NP). We critically reviewed and assessed all relevant full-text publications based on a variety of data quality attributes. Two categories of data, environmental monitoring and biomonitoring from exposed individuals, were used to estimate human exposure to NP. Environmental monitoring data included the measurement of NP in…	2015	2024-10-03	Human and Ecological Risk Assessment	21	7	1903-1919	WOS:000356500000011	10.1080/10807039.2014.999520		Osimitz 2015			Exclude	Exclude for being a review, not mice, no EHM, no relevant outcome measures, or not in English			1
477	#477	Evaluation of CYP1A Protein Induction, Biotransformation Capacity and DNA Adduct Formation in a Rat Hepatoma Cell Line (Fao), as Biomarkers of Organic Contamination in Environmental Soil Samples	√òstby, Lene; Sundby, Eirik; Kr√∏kje, √Öse	Induction of cytochrome P4501A (CYP1A) immunopositive protein was evaluated in the rat hepatoma cell line Fao, as a biomarker of organic pollution in extract of environmental soil samples, exposed to different sources and degrees of chemical contamination. Soil samples were collected in one area in Russia (Monchegorsk) and two areas in Southern Norway (Fiskaa and Birkenes). In addition, one refer…	2006		Water, Air, and Soil Pollution	173	2024-01-04	289-313		10.1007/s11270-005-9075-9		√òstby 2006			Exclude	Exclude for being a review, not mice, no EHM, no relevant outcome measures, or not in English			1
478	#478	Circuit techniques for wireless brain interfaces	Otis, B.; Moritz, C.; Holleman, J.; Mishra, A.; Pandey, J.; Rai, S.; Yeager, D.; Zhang, F.	Efficient, miniaturized wireless recording is critical for both existing and emerging health-monitoring applications. One important example of this is in the brain interface community, where new technologies allow improved observation and understanding of brain functions. This, in turn, drives the need for ever smaller, lower power, and higher performance circuitry for chronic recording. This pap…	2009		Annu Int Conf IEEE Eng Med Biol Soc	2009		3213-6	19964058	10.1109/IEMBS.2009.5333160		Otis 2009			Exclude	Exclude for being a review, not mice, no EHM, no relevant outcome measures, or not in English			1
479	#479	Medical Management and Diagnostic Approaches	Otto, G. M.; Myles, M. H.; Suckow, M. A.; Hankenson, F. C.; Wilson, R. P.; Foley, P. L.		2020		Laboratory Rat, 3rd Edition			421-450	WOS:000561991200011	10.1016/b978-0-12-814338-4.00011-8		Otto 2020			Exclude	Exclude for being a review, not mice, no EHM, no relevant outcome measures, or not in English			1
480	#480	Persistence of Mycobacterium bovis bacillus Calmette-Guerin (BCG) Danish in white-tailed deer (Odocoileus virginianus) vaccinated with a lipid-formulated oral vaccine	Palmer, M. V.; Thacker, T. C.; Waters, W. R.; Robbe-Austerman, S.; Aldwell, F. E.	Mycobacterium bovis, the causative agent of tuberculosis in animals, has a broad host range, including humans. Historically, public health concerns prompted programs to eradicate tuberculosis from cattle in many nations. Eradication efforts decreased the prevalence of bovine tuberculosis; nevertheless, some countries encountered significant obstacles, not least of which was a wildlife reservoir o…	2014	Jun	Transbound Emerg Dis	61	3	266-72	23173832	10.1111/tbed.12032		Palmer 2014			Exclude	Exclude for being a review, not mice, no EHM, no relevant outcome measures, or not in English			1
481	#481	Detection of hepatotoxic Microcystis strains by PCR with intact cells from both culture and environmental samples	Pan, H.; Song, L.; Liu, Y.; Borner, T.	Microcystins are small hepatotoxic peptides produced by a number of cyanobacteria. They are synthesized non-ribosomally by multifunctional enzyme complex synthetases encoded by the mcy genes. Primers deduced from mcy genes were designed to discriminate between toxic microcystin-producing strains and non-toxic strains. Thus, PCR-mediated detection of mcy genes could be a simple and efficient means…	2002	Dec	Arch Microbiol	178	6	421-7	12420161	10.1007/s00203-002-0464-9		Pan 2002			Exclude	Exclude for being a review, not mice, no EHM, no relevant outcome measures, or not in English			1
482	#482	Disposition and Residue Depletion of Metronidazole in Pigs and Broilers	Pan, Y.; Yi, J.; Zhou, B.; Xie, S.; Chen, D.; Tao, Y.; Qu, W.; Liu, Z.; Huang, L.; Yuan, Z.	Metronidazole (MNZ) is used in veterinary medicine for the treatment of anaerobic infections and a variety of protozoal and parasitic diseases. Current study has been conducted to examine the disposition and residue depletion studies of MNZ and its main metabolites in pigs and broilers. After a single oral administration of MNZ, the concentrations of MNZ and its main metabolites in the excreta of…	2017	2024-08-03	Sci Rep	7	1	7203	28775313	10.1038/s41598-017-07443-x		Pan 2017			Exclude	Exclude for being a review, not mice, no EHM, no relevant outcome measures, or not in English			1
483	#483	Insecticide Distribution Model in Human Tissues Viewing Worker's Health Monitoring Programs	Paraiba, L. C.; de Castro, V. L. S. S.; Maia, A. D. N.	This work aimed at evaluating the characteristics of thirty nine insecticides on tissue distribution and accumulation, using their physico-chemical characteristics and the tissues lipid contents to calculate the compounds distribution among the tissues. The insecticides evaluated were selected among those registered in Brazil for agriculture use. The level I fugacity model was used for the calcul…	2009	Jul-Aug	Brazilian Archives of Biology and Technology	52	4	875-881	WOS:000269660700011	Doi 10.1590/S1516-89132009000400011		Paraiba 2009			Exclude	Exclude for being a review, not mice, no EHM, no relevant outcome measures, or not in English			1
484	#484	Unconstrained pulse transit time measurement system for computer users	Park, J.; Lim, Y.; Chee, Y.; Kim, J.; Kim, K.; Park, K. S.; Ieee,; Ieee Engn Med; Biol Soc, Chinese Acad Engn Sci	Pulse Transit Time (PTT) is a simple non-invasive method to evaluate vascular function using photoplethysmography(PPG) and electrocardiography(ECG). This study introduces unconstrained PTT measurement method for computer users and evaluates that. The proposed system consists of chair and mouse those can measure ECG and PPG respectability. PTT was defined as time delay between ECG R peak and PPG s…	2005	Aug 31-Sep 03	27th Annual International Conference of the IEEE-Engineering-in-Medicine-and-Biology-Society			3580-3582	WOS:000238998403060			Park 2005			Exclude	Exclude for being a review, not mice, no EHM, no relevant outcome measures, or not in English			1
485	#485	Microbiological monitoring of guinea pigs reared conventionally at two breeding facilities in Korea	Park, J. H.; Seok, S. H.; Baek, M. W.; Lee, H. Y.; Kim, D. J.; Cho, J. S.; Kim, C. K.; Hwang, D. Y.; Park, J. H.	In this study, microbiological monitoring of guinea pigs reared conventionally in two facilities was performed twice in 2004, with a three-month-interval between surveys. This study was based on the recommendations of the FELASA Working Group, with some modifications. In serological tests in the first survey, some animals from facility A showed positive results for Encephalitozoon cuniculi, Senda…	2006	Oct	Exp Anim	55	5	427-32	17090958	10.1538/expanim.55.427		Park 2006			Exclude	Exclude for being a review, not mice, no EHM, no relevant outcome measures, or not in English			1
486	#486	Environmental monitoring: the key to effective sanitation	Parker, A.; Wilfred, A. G.; Hidell, T. B.	Judicious and effective use of chemical decontaminants has a critical function in meeting the bioexclusion and biocontainment objectives established in every well-managed animal research facility. The authors provide an overview of the components to consider when developing and implementing an environmental monitoring program.	2003	May	Lab Anim (NY)	32	5	26-9	19757613	10.1038/laban0503-33		Parker 2003			Exclude	Exclude for being a review, not mice, no EHM, no relevant outcome measures, or not in English			1
487	#487	Diagnosis of ecto- and endoparasites in laboratory rats and mice	Parkinson, C. M.; O'Brien, A.; Albers, T. M.; Simon, M. A.; Clifford, C. B.; Pritchett-Corning, K. R.	Internal and external parasites remain a significant concern in laboratory rodent facilities, and many research facilities harbor some parasitized animals. Before embarking on an examination of animals for parasites, two things should be considered. One: what use will be made of the information collected, and two: which test is the most appropriate. Knowing that animals are parasitized may be som…	2011	2024-09-06	J Vis Exp		55	e2767	21912374	10.3791/2767		Parkinson 2011			Include in FullText Review		Include		1
488	#488	Small mammal survival and trapability in mark-recapture monitoring programs for hantavirus	Parmenter, C. A.; Yates, T. L.; Parmenter, R. R.; Mills, J. N.; Childs, J. E.; Campbell, M. L.; Dunnum, J. L.; Milner, J.	Following the 1993 hantavirus pulmonary syndrome (HPS) epidemic in the south-western United States, mammalogists and epidemiologists instituted long-term studies to monitor population density and prevalence of infection in rodents which constitute the reservoir for Sin Nombre virus (SNV). In this study, field techniques used in sampling small mammals for SNV infection were evaluated to determine …	1998	Jan	J Wildl Dis	34	1	2024-01-12	9476220	10.7589/0090-3558-34.1.1		Parmenter 1998			Exclude	Exclude for being a review, not mice, no EHM, no relevant outcome measures, or not in English			1
489	#489	Effects of a mixture of pesticides on the adult female reproductive system of Sprague-Dawley, Wistar, and Lewis rats	Pascotto, V. M.; Guerra, M. T.; Franci, J. A.; de Camargo, J. L.; Kempinas, W. G.; Franchi, C. A.	The Brazilian federal government Agency for Health Surveillance detected pesticide residues in fresh food available for consumers all over the country. The current study investigated the effects of a mixture of some of those pesticides (dichlorvos, dicofol, dieldrin, endosulfan, and permethrin) on the reproductive system of Sprague-Dawley (SD), Wistar (WT), and Lewis (LEW) rats. Female rats from …	2015		J Toxicol Environ Health A	78	9	602-16	25965195	10.1080/15287394.2015.1010467		Pascotto 2015			Exclude	Exclude for being a review, not mice, no EHM, no relevant outcome measures, or not in English			1
490	#490	Neutrophil-to-Lymphocyte Ratio: A Biomarker to Monitor the Immune Status of Astronauts	Paul, A. M.; Mhatre, S. D.; Cekanaviciute, E.; Schreurs, A. S.; Tahimic, C. G. T.; Globus, R. K.; Anand, S.; Crucian, B. E.; Bhattacharya, S.	A comprehensive understanding of spaceflight factors involved in immune dysfunction and the evaluation of biomarkers to assess in-flight astronaut health are essential goals for NASA. An elevated neutrophil-to-lymphocyte ratio (NLR) is a potential biomarker candidate, as leukocyte differentials are altered during spaceflight. In the reduced gravity environment of space, rodents and astronauts dis…	2020		Front Immunol	11		564950	33224136	10.3389/fimmu.2020.564950		Paul 2020			Exclude	Exclude for being a review, not mice, no EHM, no relevant outcome measures, or not in English			1
491	#491	Suboptimal ability of dirty-bedding sentinels to detect Spironucleus muris in a colony of mice with genetic manipulations of the adaptive immune system	Perdue, K. A.; Copeland, M. K.; Karjala, Z.; Cheng, L. I.; Ward, J. M.; Elkins, W. R.	Spironucleus muris is an unacceptable infectious agent for most rodent colonies. Exposure of sentinel mice to dirty bedding and examination of sentinel intestinal smears was not sufficient for identification of the extent of spironucleosis within 1 mouse room. Clinical abnormalities were not reported in the animals housed in the room despite extensive breeding and a preponderance of mice genetica…	2008	Sep	J Am Assoc Lab Anim Sci	47	5	2024-10-07	18947164			Perdue 2008			Exclude	Exclude for being a review, not mice, no EHM, no relevant outcome measures, or not in English			1
492	#492	Assessment of the mutagenic potency of sewage sludges contaminated with polycyclic aromatic hydrocarbons by an Ames sludges for fluctuation assay	Perez, S.; Reifferscheid, G.; Eichhorn, P.; Barcelo, D.	The mutagenicity of crude extracts and subfractions of two samples of a reference sewage sludge material and two sewage sludges from two wastewater treatment plants (WWTP), one urban and the other one urban mixed with industrial, was assessed using an Ames fluctuation assay based on 384-well microtiter plates with liquid cultures. Crude extracts of sludges were obtained by ultrasonic extraction w…	2003	Nov	Environ Toxicol Chem	22	11	2576-84	14587895	10.1897/02-416		Perez 2003			Exclude	Exclude for being a review, not mice, no EHM, no relevant outcome measures, or not in English			1
493	#493	Sensing of intermediates in V(D)J recombination by ATM	Perkins, E. J.; Nair, A.; Cowley, D. O.; Van Dyke, T.; Chang, Y.; Ramsden, D. A.	Ataxia-telangiectasia mutated (ATM) is required for resistance to radiation-induced DNA breaks. Here we use chromatin immunoprecipitation to show that ATM also localizes to breaks associated with V(D)J recombination. ATM recruitment to the recombining locus correlates approximately with recruitment of the break-initiating factor RAG1 and precedes efficient break repair, consistent with localizati…	2002	2024-01-15	Genes Dev	16	2	159-64	11799059	10.1101/gad.956902		Perkins 2002			Exclude	Exclude for being a review, not mice, no EHM, no relevant outcome measures, or not in English			1
494	#494	Adoption of Exhaust Air Dust Testing in SPF Rodent Facilities	Pettan-Brewer, C.; Trost, R. J.; Maggio-Price, L.; Seamons, A.; Dowling, S. C.	Reliable detection of unwanted microbial agents is essential for meaningful health monitoring in laboratory animal facilities. Most rodents at our institution are housed in IVC rack systems to minimize aerogenic transmission of infectious agents between cages. The most commonly used rodent health monitoring systems expose live sentinel rodents to soiled bedding collected from other rodent cages o…	2020	2024-03-01	J Am Assoc Lab Anim Sci	59	2	156-162	32075699	10.30802/AALAS-JAALAS-19-000079		Pettan-Brewer 2020			Include in FullText Review		Include		1
495	#495	Acute and Subchronic Toxicity Study of Euphorbia hirta L. Methanol Extract in Rats	Ping, K. Y.; Darah, I.; Chen, Y.; Sreeramanan, S.; Sasidharan, S.	Despite Euphorbia hirta L. ethnomedicinal benefits, very few studies have described the potential toxicity. The aim of the present study was to evaluate the in vivo toxicity of methanolic extracts of E. hirta. The acute and subchronic oral toxicity of E. hirta was evaluated in Sprague Dawley rats. The extract at a single dose of 5000 mg/kg did not produce treatment related signs of toxicity or mo…	2013		Biomed Research International	2013		Article ID 182064	WOS:000328830700001	Artn 182064_x000D_10.1155/2013/182064		Ping 2013			Exclude	Exclude for being a review, not mice, no EHM, no relevant outcome measures, or not in English			1
497	#497	New method for retrospective detection of exposure to organophosphorus anticholinesterases: application to alleged sarin victims of Japanese terrorists	Polhuijs, M.; Langenberg, J. P.; Benschop, H. P.	With regard to detection of exposure to anticholinesterase, the presently used methods have the disadvantage that they cannot detect either low-level exposures with certainty or the structure of the agent and the extent of poisoning. In principle, organophosphate-inhibited butyrylcholinesterase in human plasma is the most persistent and abundant source for biomonitoring of exposure to organophosp…	1997	Sep	Toxicol Appl Pharmacol	146	1	156-61	9299607	10.1006/taap.1997.8243		Polhuijs 1997			Exclude	Exclude for being a review, not mice, no EHM, no relevant outcome measures, or not in English			1
498	#498	Type C botulism in a commercial turkey farm: a case report	Popp, C.; Hauck, R.; Gad, W.; Hafez, H. M.	Botulism is an intoxication caused by exotoxins of Clostridium botulinum. The case of botulism described here occurred on a commercial meat turkey farm with two houses. Toms and hens were maintained in two separate houses, toms in house A and hens in house B. At 10 wk of age, an increase in mortality was observed in the toms located in house A. Clinically the animals presented with paralysis of t…	2012	Dec	Avian Dis	56	4	760-3	23397853	10.1637/10274-061212-Case.1		Popp 2012			Exclude	Exclude for being a review, not mice, no EHM, no relevant outcome measures, or not in English			1
499	#499	Stepwise health surveillance for bronchial irritability syndrome in workers at risk of occupational respiratory disease	Post, W. K.; Venables, K. M.; Ross, D.; Cullinan, P.; Heederik, D.; Burdorf, A.	OBJECTIVES: Questionnaires, lung function tests, and peak flow measurements are widely used in occupational health care to screen for subjects with respiratory disease. However, the diagnostic performance of these tests is often poor. Application of these tests in a stepwise manner would presumably result in a better characterisation of subjects with respiratory disease. METHODS: Cross sectional …	1998	Feb	Occup Environ Med	55	2	119-25	9614397	10.1136/oem.55.2.119		Post 1998			Exclude	Exclude for being a review, not mice, no EHM, no relevant outcome measures, or not in English			1
500	#500	Biofunctional Silk Kirigami With Engineered Properties	Pradhan, S.; Ventura, L.; Agostinacchio, F.; Xu, M.; Barbieri, E.; Motta, A.; Pugno, N. M.; Yadavalli, V. K.	The fabrication of multifunctional materials that interface with living environments is a problem of great interest. A variety of structural design concepts have been integrated with functional materials to form biodevices and surfaces for health monitoring. In particular, approaches based on kirigami-inspired cuts can engineer flexibility in materials through the creation of patterned defects. H…	2020	2024-03-18	ACS Appl Mater Interfaces	12	11	12436-12444	32096397	10.1021/acsami.9b20691		Pradhan 2020			Exclude	Exclude for being a review, not mice, no EHM, no relevant outcome measures, or not in English			1
501	#501	Use of the Comet Assay to Evaluate Pesticide Toxicity on Non-Target Microalgae	Prado, R.; Diaz, R.; Rioboo, C.; Abalde, J.; Herrero, C.; Cid, A.; Kocsis, A.; Molnar, H.	Aquatic environments are often contaminated with numerous organic and inorganic compounds. More than 90% of the applied load of pesticides is dispersed in the environment, reaching non-target species of these aquatic systems. Several of these compounds are reported to be capable of interacting with the DNA of living cells and therefore cause genotoxic effects. The assessment of genotoxic potentia…	2009		Genotoxicity: Evaluation, Testing and Prediction			311-319	WOS:000275613000013			Prado 2009			Exclude	Exclude for being a review, not mice, no EHM, no relevant outcome measures, or not in English			1
502	#502	A harmonized health reporting format for international transfer of rodents. AALAS-FELASA Working Group on Health Monitoring of Rodents for Animal Transfer	Prins, J. B.		2015	Oct	Lab Anim	49	4	353	26408525	10.1177/0023677215602998		Prins 2015			Exclude	Exclude for being a review, not mice, no EHM, no relevant outcome measures, or not in English			1
503	#503	Contemporary prevalence of infectious agents in laboratory mice and rats	Pritchett-Corning, K. R.; Cosentino, J.; Clifford, C. B.	Periodic health screening of rodents used in research is necessary due to the consequences of unwanted infections. One determinant of the risk of infection for any given agent is its prevalence; other factors being equal, a prevalent agent is more likely than a rare one to be introduced to a research facility and result in infection. As an indicator of contemporary prevalence in laboratory popula…	2009	Apr	Lab Anim	43	2	165-73	19015179	10.1258/la.2008.008009		Pritchett-Corning 2009			Exclude	Exclude for being a review, not mice, no EHM, no relevant outcome measures, or not in English			1
504	#504	AALAS/FELASA Working Group on Health Monitoring of rodents for animal transfer	Pritchett-Corning, K. R.; Prins, J. B.; Feinstein, R.; Goodwin, J.; Nicklas, W.; Riley, L.; Federation of Laboratory Animal Science, Associations; American Association for Laboratory Animal, Science		2014	Nov	J Am Assoc Lab Anim Sci	53	6	633-40	25650968			Pritchett-Corning 2014			Exclude	Exclude for being a review, not mice, no EHM, no relevant outcome measures, or not in English			1
505	#505	Human Blood Feeding by Aedes aegypti (Diptera: Culicidae) in the Florida Keys and a Review of the Literature	Pruszynski, C. A.; Stenn, T.; Acevedo, C.; Leal, A. L.; Burkett-Cadena, N. D.	Aedes aegypti L. is considered to have a proclivity for feeding on human blood even when other hosts are available. However, few studies have demonstrated host use by this mosquito in the continental United States, where local transmission of dengue, Zika, and chikungunya viruses has been recently documented. This study investigated the bloodmeal sources of female Ae. aegypti in the subtropical c…	2020	2024-09-07	J Med Entomol	57	5	1640-1647	32447400	10.1093/jme/tjaa083		Pruszynski 2020			Exclude	Exclude for being a review, not mice, no EHM, no relevant outcome measures, or not in English			1
506	#506	Environmental monitoring in Lithuania. Environmental distress signals: gastrointestinal epithelial barrier after exposure to chemical agents	Ptashekas, J. R.	Lithuania's environment is heavily polluted as a result of domestic and transboundary contamination. The main ecological problems are related to atmospheric pollution; water contamination; soil, water, and forest acidification; nitrogen-compounds overload of soil, water, and food; and contamination with agricultural chemicals and heavy metals. The increased environmental distress is a menace to p…	1992	Sep-Oct	J Environ Pathol Toxicol Oncol	11	2024-05-06	299-302	1464810			Ptashekas 1992			Exclude	Exclude for being a review, not mice, no EHM, no relevant outcome measures, or not in English			1
507	#507	Diversity of Leptospira spp. in Rats and Environment from Urban Areas of Sarawak, Malaysia	Pui, C. F.; Bilung, L. M.; Apun, K.; Su'ut, L.	Various prevalence studies on Leptospira in animals and humans, as well as environmental samples, had been conducted worldwide, including Malaysia. However, limited studies have been documented on the presence of pathogenic, intermediate, and saprophytic Leptospira in selected animals and environments. This study was therefore conducted to detect Leptospira spp. in rats, soil, and water from urba…	2017		J Trop Med	2017		3760674	28348601	10.1155/2017/3760674		Pui 2017			Exclude	Exclude for being a review, not mice, no EHM, no relevant outcome measures, or not in English			1
508	#508	Detection of Leptospira spp. in Selected National Service Training Centres and Paddy Fields of Sarawak, Malaysia using Polymerase Chain Reaction Technique	Pui, C. F.; Bilung, L. M.; Su'ut, L.; Chong, Y. L.; Apun, K.	Leptospirosis is a zoonotic disease which is caused by spirochetes from the genus Leptospira. It can be transmitted to humans through direct contact with infected animals or indirect contact with an environment contaminated by the urine of infected animals. The objective of this study was to study the status of leptospirosis in two selected National Service Training Centres (NSTCs) and two paddy …	2017	Feb	Pertanika Journal of Tropical Agricultural Science	40	1	99-109	WOS:000452593800008			Pui 2017			Exclude	Exclude for being a review, not mice, no EHM, no relevant outcome measures, or not in English			1
509	#509	Rodent vendor apparent source of mouse parvovirus in sentinel mice	Pullium, J. K.; Benjamin, K. A.; Huerkamp, M. J.	Mouse parvovirus (MPV) has been increasingly prevalent in laboratory animal facilities, and the source of infection often can be difficult to determine. After 4 years of sporadic MPV detected in our sentinel mice and continual failure to identify index cases in colony mice, we developed a regimen to house newly arrived vendor mice in large sterile cages with a high stocking density. Some of these…	2004	Jul	Contemp Top Lab Anim Sci	43	4	2024-08-11	15264762			Pullium 2004			Exclude	Exclude for being a review, not mice, no EHM, no relevant outcome measures, or not in English			1
510	#510	Ubiquitous Health Monitoring System Design	Purwoko, L. F.; Priyana, Y.; Mardiono, T.; Ieee,; Inst Teknologi Bandung, Res Ctr Informat; Commun Technol, Inst Teknologi Bandung Sch Elect Engn; Informat, Inst Teknologi Bandung Comp Engn Res Grp Inst Teknologi Bandung Control; Comp Syst Res Grp, Inst Teknologi Bandung Informat Technol Res Grp Inst Teknologi Sepuluh November Univ Sebelas Maret Univ Indonesia Univ Gadjah Mada Ieee Comp Soc Indon…	Ubiquitous Health Monitoring System ( UBI Health) is built for the needs of continuously monitoring human health condition. By monitoring human health conditions, irregular vital signs will be detected early. Potential increase in temperature, heart rate variability, diabetes symptoms and arthritis symptoms could also be detected early, then notification could be raised. UBI Health design consist…	2013	Nov 26-28	Joint International Conference on Rural Information and Communication Technology and Electric-Vehicle Technology (rICT and ICEV-T)				WOS:000355326100001			Purwoko 2013			Exclude	Exclude for being a review, not mice, no EHM, no relevant outcome measures, or not in English			1
511	#511	Human antibody response to longus type IV pilus and study of its prevalence among enterotoxigenic Escherichia coli in Bangladesh by using monoclonal antibodies	Qadri, F.; Giron, J. A.; Helander, A.; Begum, Y. A.; Asaduzzaman, M.; Xicohtencatl-Cortes, J.; Negrete, E.; Albert, M. J.	Mouse monoclonal antibodies (MAbs) were derived against longus (CS20), a type IV pilus expressed by human enterotoxigenic Escherichia coli (ETEC). One MAb (ICA39) detected longus in 56 (8.5%) of 662 ETEC isolates obtained from a routine surveillance of diarrheal stools from children and adults. Five patients with diarrhea from whom longus-positive ETEC were isolated were also recruited. Of these …	2000	Jun	J Infect Dis	181	6	2071-4	10837196	10.1086/315507		Qadri 2000			Exclude	Exclude for being a review, not mice, no EHM, no relevant outcome measures, or not in English			1
512	#512	Multiple Weak H-Bonds Lead to Highly Sensitive, Stretchable, Self-Adhesive, and Self-Healing Ionic Sensors	Qiao, H.; Qi, P.; Zhang, X.; Wang, L.; Tan, Y.; Luan, Z.; Xia, Y.; Li, Y.; Sui, K.	Herein, we demonstrate a ternary ionic hydrogel sensor consisting of tannic acid, sodium alginate, and covalent cross-linked polyacrylamide as skin-mountable and wearable sensors. Based on the multiple weak H-bonds and synergistic effects between the three components, the as-prepared hybrid hydrogel exhibits ultrastretchability with high elasticity, good self-healing, excellent conformability, an…	2019	2024-02-27	ACS Appl Mater Interfaces	11	8	7755-7763	30699289	10.1021/acsami.8b20380		Qiao 2019			Exclude	Exclude for being a review, not mice, no EHM, no relevant outcome measures, or not in English			1
513	#513	PCR Prevalence of Murine Opportunistic Microbes and their Mitigation by Using Vaporized Hydrogen Peroxide	Ragland, N. H.; Miedel, E. L.; Engelman, R. W.	Exposing immunodeficient mice to opportunistic microbes introduces risks of data variability, morbidity, mortality, and the invalidation of studies involving unique human reagents, including the loss of primary human hematopoietic cells, patient-derived xenografts, and experimental therapeutics. The prevalence of 15 opportunistic microbes in a murine research facility was determined by yearlong P…	2019	2024-03-01	J Am Assoc Lab Anim Sci	58	2	208-215	30795821	10.30802/AALAS-JAALAS-18-000112		Ragland 2019			Include in FullText Review		Include		1
514	#514	Metagenomic characterization of swine slurry in a North American swine farm operation	Ramesh, A.; Bailey, E. S.; Ahyong, V.; Langelier, C.; Phelps, M.; Neff, N.; Sit, R.; Tato, C.; DeRisi, J. L.; Greer, A. G.; Gray, G. C.	Modern day large-scale, high-density farming environments are inherently susceptible to viral outbreaks, inadvertently creating conditions that favor increased pathogen transmission and potential zoonotic spread. Metagenomic sequencing has proven to be a useful tool for characterizing the microbial burden in both people, livestock, and environmental samples. International efforts have been succes…	2021	2024-08-20	Sci Rep	11	1	16994	34417469	10.1038/s41598-021-95804-y		Ramesh 2021			Exclude	Exclude for being a review, not mice, no EHM, no relevant outcome measures, or not in English			1
515	#515	Detection of pesticide residues using an immunodevice based on negative dielectrophoresis	Ramon-Azcon, J.; Kunikata, R.; Sanchez, F. J.; Marco, M. P.; Shiku, H.; Yasukawa, T.; Matsue, T.	The detection of atrazine using a novel optical immunosensing technique based on negative dielectrophoresis (n-DEP) in microfluidic channels is described. Atrazine is a toxic triazine herbicide within the most frequently used. Polystyrene microparticles (6 microm diameters) modified with bovine serum albumin conjugated with atrazine (atrazine-BSA) were manipulated and captured when subjected to i…	2009	2024-02-15	Biosens Bioelectron	24	6	1592-7	18829293	10.1016/j.bios.2008.08.035		Ramon-Azcon 2009			Exclude	Exclude for being a review, not mice, no EHM, no relevant outcome measures, or not in English			1
[truncated: 271 more rows]
